# Supplementary material for: 4-[(5,5-Dimethyl-3-oxocyclo­hex-1-en­yl)amino]­benzene­sulfonamide
Source: Acta Crystallogr Sect E Struct Rep Online. 2012 Jul 7;68(Pt 8):o2370. doi: 10.1107/S1600536812029996 (PMC3414301; doi:10.1107/S1600536812029996)
Supplement: Supplementary file 1 [file e-68-o2370-sup1.cif]

##############################################################################
#                                                                            #
# This CIF contains the data in a paper accepted for publication in          #
# Acta Crystallographica Section E. It conforms to the requirements of       #
# Notes for Authors for Acta Crystallographica Section E, and has been       #
# peer reviewed under the auspices of the IUCr Commission on Journals.       #
#                                                                            #
# Full details of the Crystallographic Information File format               #
# are given in the paper "The Crystallographic Information File (CIF):       #
# a New Standard Archive File for Crystallography" by S. R. Hall, F. H.      #
# Allen and I. D. Brown [Acta Cryst. (1991), A47, 655-685].                  #
#                                                                            #
# The current version of the core CIF dictionary is obtainable from          #
# ftp://ftp.iucr.org/pub/cif_core.dic.                                       #
#                                                                            #
# Software is freely available for graphical display of the structure(s)     #
# in this CIF. For information consult the CIF software page                 #
# http://www.iucr.org/resources/cif/software.                                #
#                                                                            #
# This file may be used for bona fide research purposes within the           #
# scientific community so long as proper attribution is given to the journal # 
# article from which it was obtained.                                        #
#                                                                            #
##############################################################################
data_global
_audit_creation_method     'form.cif (version 2.0)'
_journal_data_validation_number     ?
_journal_date_recd_electronic     2012-06-28
_journal_date_accepted     2012-07-01
_journal_name_full     'Acta Crystallographica, Section E'
_journal_year     2012
_journal_volume     68
_journal_issue      8
_journal_page_first     o2370
_journal_page_last     o2370
_journal_paper_category     QO
_journal_paper_doi     10.1107/S1600536812029996
_journal_coeditor_code     IS5161
_publ_contact_author_name     'Prof. Fun, Hoong-Kun'
_publ_contact_author_address
;
      X-ray Crystallography Unit
      School of Physics
      Universiti Sains Malaysia
      11800 USM, Penang
      MALAYSIA
;
_publ_contact_author_email     'hkfun@usm.my'
_publ_contact_author_fax     '604 6579150'
_publ_contact_author_phone     '604 6533652'
_publ_section_title
;
4-[(5,5-Dimethyl-3-oxocyclohex-1-enyl)amino]benzenesulfonamide
;
loop_
    _publ_author_name
    _publ_author_footnote
    _publ_author_address
    'Mansour S. Al-Said' ?
;
Medicinal, Aromatic and Poisonous Plants Research Center (MAPPRC)
College of Pharmacy, King Saud University
PO Box 2457, Riyadh 11451
Saudi Arabia
;
    'Mostafa M. Ghorab' ?
;
Medicinal, Aromatic and Poisonous Plants Research Center (MAPPRC)
College of Pharmacy, King Saud University
PO Box 2457, Riyadh 11451
Saudi Arabia
;
    'Hazem A. Ghabbour' ?
;
Department of Pharmaceutical Chemistry
College of Pharmacy
King Saud University
Riyadh 11451
Saudi Arabia
;
    'Ching Kheng Quah'
;
Thomson Reuters ResearcherID: A-5525-2009.
;
;
X-ray Crystallography Unit
School of Physics
Universiti Sains Malaysia
11800 USM, Penang
Malaysia
;
    'Hoong-Kun Fun'
;
Thomson Reuters ResearcherID: A-3561-2009.
;
;
X-ray Crystallography Unit
School of Physics
Universiti Sains Malaysia
11800 USM, Penang
Malaysia
;
data_I
_audit_creation_method     SHELXL-97
_chemical_name_systematic
;
4-[(5,5-Dimethyl-3-oxocyclohex-1-enyl)amino]benzenesulfonamide
;
_chemical_name_common     ?
_chemical_formula_moiety     'C14 H18 N2 O3 S'
_chemical_formula_sum     'C14 H18 N2 O3 S'
_chemical_formula_iupac     'C14 H18 N2 O3 S'
_chemical_formula_weight     294.36
_chemical_melting_point     ?
_symmetry_cell_setting     orthorhombic
_symmetry_space_group_name_H-M     'P b c a'
_symmetry_space_group_name_Hall     '-P 2ac 2ab'
loop_
    _symmetry_equiv_pos_as_xyz
    'x, y, z'
    '-x+1/2, -y, z+1/2'
    '-x, y+1/2, -z+1/2'
    'x+1/2, -y+1/2, -z'
    '-x, -y, -z'
    'x-1/2, y, -z-1/2'
    'x, -y-1/2, z-1/2'
    '-x-1/2, y-1/2, z'
_cell_length_a     11.0365(3)
_cell_length_b     13.4763(3)
_cell_length_c     20.0092(6)
_cell_angle_alpha     90.00
_cell_angle_beta     90.00
_cell_angle_gamma     90.00
_cell_volume     2975.99(14)
_cell_formula_units_Z     8
_cell_measurement_reflns_used     2253
_cell_measurement_theta_min     4.42
_cell_measurement_theta_max     70.08
_cell_measurement_temperature     296(2)
_exptl_crystal_description     'plate'
_exptl_crystal_colour     'colourless'
_exptl_crystal_size_max     0.727
_exptl_crystal_size_mid     0.396
_exptl_crystal_size_min     0.09
_exptl_crystal_density_diffrn     1.314
_exptl_crystal_density_meas     ?
_exptl_crystal_density_method     'not measured'
_exptl_crystal_F_000     1248
_exptl_absorpt_coefficient_mu     2.016
_exptl_absorpt_correction_type     multi-scan
_exptl_absorpt_process_details     '(SADABS; Bruker, 2009)'
_exptl_absorpt_correction_T_min     0.3220
_exptl_absorpt_correction_T_max     0.8394
_exptl_special_details     ?
_diffrn_ambient_temperature     296(2)
_diffrn_radiation_type     CuK\a
_diffrn_radiation_wavelength     1.54178
_diffrn_radiation_source     'fine-focus sealed tube'
_diffrn_radiation_monochromator     graphite
_diffrn_measurement_device_type
;
Bruker SMART APEXII CCD area-detector
;
_diffrn_measurement_method     '\f and \w scans'
_diffrn_detector_area_resol_mean     .
_diffrn_reflns_number     10908
_diffrn_reflns_av_R_equivalents     0.0356
_diffrn_reflns_av_sigmaI/netI     0.0312
_diffrn_reflns_theta_min     4.42
_diffrn_reflns_theta_max     72.01
_diffrn_reflns_theta_full     72.01
_diffrn_measured_fraction_theta_max     0.966
_diffrn_measured_fraction_theta_full     0.965
_diffrn_reflns_limit_h_min     -11
_diffrn_reflns_limit_h_max     13
_diffrn_reflns_limit_k_min     -16
_diffrn_reflns_limit_k_max     10
_diffrn_reflns_limit_l_min     -24
_diffrn_reflns_limit_l_max     24
_diffrn_standards_number     0
_diffrn_standards_interval_count     .
_diffrn_standards_interval_time     .
_diffrn_standards_decay_%     ?
_refine_special_details
;
 Refinement of F^2^ against ALL reflections.  The weighted R-factor wR and
 goodness of fit S are based on F^2^, conventional R-factors R are based
 on F, with F set to zero for negative F^2^. The threshold expression of
 F^2^ > 2sigma(F^2^) is used only for calculating R-factors(gt) etc. and is
 not relevant to the choice of reflections for refinement.  R-factors based
 on F^2^ are statistically about twice as large as those based on F, and R-
 factors based on ALL data will be even larger.
;
_reflns_number_total     2829
_reflns_number_gt     2361
_reflns_threshold_expression     I>2\s(I)
_refine_ls_structure_factor_coef     Fsqd
_refine_ls_matrix_type     full
_refine_ls_R_factor_all     0.0499
_refine_ls_R_factor_gt     0.0438
_refine_ls_wR_factor_gt     0.1206
_refine_ls_wR_factor_ref     0.1250
_refine_ls_goodness_of_fit_ref     1.036
_refine_ls_restrained_S_all     1.036
_refine_ls_number_reflns     2829
_refine_ls_number_parameters     195
_refine_ls_number_restraints     0
_refine_ls_hydrogen_treatment     mixed
_refine_ls_weighting_scheme     calc
_refine_ls_weighting_details
         'calc w=1/[\s^2^(Fo^2^)+(0.0919P)^2^+0.0000P] where P=(Fo^2^+2Fc^2^)/3'
_atom_sites_solution_hydrogens     geom
_atom_sites_solution_primary     direct
_atom_sites_solution_secondary     difmap
_refine_ls_shift/su_max     0.001
_refine_ls_shift/su_mean     0.001
_refine_diff_density_max     0.214
_refine_diff_density_min     -0.481
_refine_ls_extinction_method     none
_refine_ls_extinction_coef     ?
loop_
    _atom_type_symbol
    _atom_type_description
    _atom_type_scat_dispersion_real
    _atom_type_scat_dispersion_imag
    _atom_type_scat_source
    'C' 'C' 0.0181 0.0091
                         'International Tables Vol C Tables 4.2.6.8 and 6.1.1.4'
    'H' 'H' 0.0000 0.0000
                         'International Tables Vol C Tables 4.2.6.8 and 6.1.1.4'
    'N' 'N' 0.0311 0.0180
                         'International Tables Vol C Tables 4.2.6.8 and 6.1.1.4'
    'O' 'O' 0.0492 0.0322
                         'International Tables Vol C Tables 4.2.6.8 and 6.1.1.4'
    'S' 'S' 0.3331 0.5567
                         'International Tables Vol C Tables 4.2.6.8 and 6.1.1.4'
_computing_data_collection     'APEX2 (Bruker, 2009)'
_computing_cell_refinement     'SAINT (Bruker, 2009)'
_computing_data_reduction     'SAINT (Bruker, 2009)'
_computing_structure_solution     'SHELXTL (Sheldrick, 2008)'
_computing_structure_refinement     'SHELXTL (Sheldrick, 2008)'
_computing_molecular_graphics     'SHELXTL (Sheldrick, 2008)'
_computing_publication_material
                             'SHELXTL (Sheldrick, 2008) and PLATON (Spek, 2009)'
loop_
    _atom_site_type_symbol
    _atom_site_label
    _atom_site_fract_x
    _atom_site_fract_y
    _atom_site_fract_z
    _atom_site_U_iso_or_equiv
    _atom_site_adp_type
    _atom_site_calc_flag
    _atom_site_refinement_flags
    _atom_site_occupancy
    _atom_site_symmetry_multiplicity
    _atom_site_disorder_assembly
    _atom_site_disorder_group
    S S1 -0.00703(4) 0.12128(3) 0.35905(2) 0.04078(17) Uani d . 1 1 . .
    N N1 0.30747(13) -0.19577(10) 0.24788(7) 0.0409(3) Uani d . 1 1 . .
    N N2 -0.04392(17) 0.09709(12) 0.43487(8) 0.0470(4) Uani d . 1 1 . .
    O O1 0.06697(14) 0.20885(9) 0.36157(7) 0.0578(4) Uani d . 1 1 . .
    O O2 -0.11492(13) 0.12253(11) 0.31954(8) 0.0628(4) Uani d . 1 1 . .
    O O3 0.33684(13) -0.09069(10) 0.02398(6) 0.0542(4) Uani d . 1 1 . .
    C C1 0.33333(14) -0.20944(11) 0.18227(8) 0.0371(3) Uani d . 1 1 . .
    C C2 0.31006(16) -0.14052(12) 0.13444(8) 0.0411(4) Uani d . 1 1 . .
    H H2A 0.2760 -0.0801 0.1467 0.049 Uiso calc R 1 1 . .
    C C3 0.33664(15) -0.15894(12) 0.06597(9) 0.0419(4) Uani d . 1 1 . .
    C C4 0.36612(17) -0.26403(13) 0.04640(9) 0.0480(4) Uani d . 1 1 . .
    H H4A 0.4044 -0.2642 0.0028 0.058 Uiso calc R 1 1 . .
    H H4B 0.2917 -0.3020 0.0432 0.058 Uiso calc R 1 1 . .
    C C5 0.45074(16) -0.31347(13) 0.09715(9) 0.0440(4) Uani d . 1 1 . .
    C C6 0.39348(16) -0.30700(12) 0.16681(9) 0.0429(4) Uani d . 1 1 . .
    H H6A 0.3338 -0.3594 0.1711 0.052 Uiso calc R 1 1 . .
    H H6B 0.4560 -0.3190 0.1999 0.052 Uiso calc R 1 1 . .
    C C7 0.4679(2) -0.42291(16) 0.07882(12) 0.0677(6) Uani d . 1 1 . .
    H H7A 0.5099 -0.4277 0.0369 0.102 Uiso calc R 1 1 . .
    H H7B 0.3902 -0.4544 0.0751 0.102 Uiso calc R 1 1 . .
    H H7C 0.5145 -0.4553 0.1130 0.102 Uiso calc R 1 1 . .
    C C8 0.57395(17) -0.26183(16) 0.09661(12) 0.0615(5) Uani d . 1 1 . .
    H H8A 0.6078 -0.2649 0.0525 0.092 Uiso calc R 1 1 . .
    H H8B 0.6273 -0.2945 0.1275 0.092 Uiso calc R 1 1 . .
    H H8C 0.5641 -0.1937 0.1096 0.092 Uiso calc R 1 1 . .
    C C9 0.23173(14) -0.12110(11) 0.27412(8) 0.0356(3) Uani d . 1 1 . .
    C C10 0.12181(15) -0.09880(12) 0.24388(8) 0.0402(4) Uani d . 1 1 . .
    H H10A 0.0975 -0.1328 0.2057 0.048 Uiso calc R 1 1 . .
    C C11 0.04870(14) -0.02559(12) 0.27089(8) 0.0392(4) Uani d . 1 1 . .
    H H11A -0.0248 -0.0100 0.2507 0.047 Uiso calc R 1 1 . .
    C C12 0.08487(14) 0.02434(11) 0.32787(8) 0.0365(3) Uani d . 1 1 . .
    C C13 0.19250(15) 0.00026(12) 0.35958(8) 0.0400(4) Uani d . 1 1 . .
    H H13A 0.2153 0.0332 0.3984 0.048 Uiso calc R 1 1 . .
    C C14 0.26572(15) -0.07305(12) 0.33301(8) 0.0401(4) Uani d . 1 1 . .
    H H14A 0.3375 -0.0903 0.3544 0.048 Uiso calc R 1 1 . .
    H H1N1 0.3431(18) -0.2337(16) 0.2774(11) 0.058(6) Uiso d . 1 1 . .
    H H1N2 0.024(2) 0.1016(15) 0.4588(12) 0.053(6) Uiso d . 1 1 . .
    H H2N2 -0.090(2) 0.0441(18) 0.4374(12) 0.070(7) Uiso d . 1 1 . .
loop_
    _atom_site_aniso_label
    _atom_site_aniso_U_11
    _atom_site_aniso_U_22
    _atom_site_aniso_U_33
    _atom_site_aniso_U_12
    _atom_site_aniso_U_13
    _atom_site_aniso_U_23
    S1 0.0482(3) 0.0360(3) 0.0381(3) 0.00670(16) 0.00260(16) 0.00170(14)
    N1 0.0455(7) 0.0400(7) 0.0372(7) 0.0075(6) 0.0036(6) 0.0035(6)
    N2 0.0552(10) 0.0451(8) 0.0408(8) -0.0019(7) 0.0078(7) -0.0014(6)
    O1 0.0801(10) 0.0362(6) 0.0572(8) -0.0043(6) 0.0143(7) 0.0014(5)
    O2 0.0568(8) 0.0722(9) 0.0595(9) 0.0265(7) -0.0102(7) -0.0065(7)
    O3 0.0713(9) 0.0505(7) 0.0409(7) 0.0019(6) 0.0039(6) 0.0088(5)
    C1 0.0363(8) 0.0355(8) 0.0394(8) -0.0015(6) 0.0039(6) -0.0001(6)
    C2 0.0468(9) 0.0351(8) 0.0414(8) 0.0041(7) 0.0056(7) 0.0007(6)
    C3 0.0419(8) 0.0429(9) 0.0408(8) -0.0026(7) 0.0013(7) 0.0026(7)
    C4 0.0592(11) 0.0442(9) 0.0408(8) -0.0062(8) -0.0010(8) -0.0059(7)
    C5 0.0474(9) 0.0390(8) 0.0456(9) 0.0014(7) 0.0044(7) -0.0092(7)
    C6 0.0458(9) 0.0373(8) 0.0457(9) 0.0044(7) 0.0046(7) 0.0002(7)
    C7 0.0897(16) 0.0462(11) 0.0673(13) 0.0112(11) 0.0052(12) -0.0157(10)
    C8 0.0440(10) 0.0679(12) 0.0724(13) -0.0023(9) 0.0105(9) -0.0133(10)
    C9 0.0369(8) 0.0343(8) 0.0357(8) -0.0009(6) 0.0055(6) 0.0031(5)
    C10 0.0407(8) 0.0431(8) 0.0368(8) -0.0027(7) -0.0003(6) -0.0054(6)
    C11 0.0358(8) 0.0425(8) 0.0392(8) 0.0002(7) -0.0021(6) 0.0007(6)
    C12 0.0382(8) 0.0346(7) 0.0366(8) -0.0002(6) 0.0042(6) 0.0002(6)
    C13 0.0398(8) 0.0424(8) 0.0379(8) -0.0020(7) -0.0023(6) -0.0043(6)
    C14 0.0358(8) 0.0458(9) 0.0386(8) 0.0011(7) -0.0021(6) 0.0004(6)
_geom_special_details
;
 All esds (except the esd in the dihedral angle between two l.s. planes)
 are estimated using the full covariance matrix.  The cell esds are taken
 into account individually in the estimation of esds in distances, angles
 and torsion angles; correlations between esds in cell parameters are only
 used when they are defined by crystal symmetry.  An approximate (isotropic)
 treatment of cell esds is used for estimating esds involving l.s. planes.
;
loop_
    _geom_bond_atom_site_label_1
    _geom_bond_atom_site_label_2
    _geom_bond_site_symmetry_2
    _geom_bond_distance
    _geom_bond_publ_flag
    S1 O2 . 1.4294(15) ?
    S1 O1 . 1.4360(14) ?
    S1 N2 . 1.6044(15) ?
    S1 C12 . 1.7677(15) ?
    N1 C1 . 1.356(2) ?
    N1 C9 . 1.410(2) ?
    N1 H1N1 . 0.88(2) ?
    N2 H1N2 . 0.89(2) ?
    N2 H2N2 . 0.88(2) ?
    O3 C3 . 1.246(2) ?
    C1 C2 . 1.358(2) ?
    C1 C6 . 1.505(2) ?
    C2 C3 . 1.423(2) ?
    C2 H2A . 0.9300 ?
    C3 C4 . 1.505(2) ?
    C4 C5 . 1.532(2) ?
    C4 H4A . 0.9700 ?
    C4 H4B . 0.9700 ?
    C5 C8 . 1.528(3) ?
    C5 C7 . 1.532(2) ?
    C5 C6 . 1.533(2) ?
    C6 H6A . 0.9700 ?
    C6 H6B . 0.9700 ?
    C7 H7A . 0.9600 ?
    C7 H7B . 0.9600 ?
    C7 H7C . 0.9600 ?
    C8 H8A . 0.9600 ?
    C8 H8B . 0.9600 ?
    C8 H8C . 0.9600 ?
    C9 C10 . 1.389(2) ?
    C9 C14 . 1.396(2) ?
    C10 C11 . 1.384(2) ?
    C10 H10A . 0.9300 ?
    C11 C12 . 1.383(2) ?
    C11 H11A . 0.9300 ?
    C12 C13 . 1.385(2) ?
    C13 C14 . 1.383(2) ?
    C13 H13A . 0.9300 ?
    C14 H14A . 0.9300 ?
loop_
    _geom_angle_atom_site_label_1
    _geom_angle_atom_site_label_2
    _geom_angle_atom_site_label_3
    _geom_angle_site_symmetry_1
    _geom_angle_site_symmetry_3
    _geom_angle
    _geom_angle_publ_flag
    O2 S1 O1 . . 118.92(9) ?
    O2 S1 N2 . . 108.30(10) ?
    O1 S1 N2 . . 106.15(9) ?
    O2 S1 C12 . . 106.95(8) ?
    O1 S1 C12 . . 107.06(8) ?
    N2 S1 C12 . . 109.21(8) ?
    C1 N1 C9 . . 125.62(14) ?
    C1 N1 H1N1 . . 118.7(14) ?
    C9 N1 H1N1 . . 115.6(14) ?
    S1 N2 H1N2 . . 106.5(15) ?
    S1 N2 H2N2 . . 111.5(16) ?
    H1N2 N2 H2N2 . . 121(2) ?
    N1 C1 C2 . . 123.34(15) ?
    N1 C1 C6 . . 114.23(14) ?
    C2 C1 C6 . . 122.41(15) ?
    C1 C2 C3 . . 121.35(15) ?
    C1 C2 H2A . . 119.3 ?
    C3 C2 H2A . . 119.3 ?
    O3 C3 C2 . . 121.40(16) ?
    O3 C3 C4 . . 121.27(16) ?
    C2 C3 C4 . . 117.33(15) ?
    C3 C4 C5 . . 111.63(14) ?
    C3 C4 H4A . . 109.3 ?
    C5 C4 H4A . . 109.3 ?
    C3 C4 H4B . . 109.3 ?
    C5 C4 H4B . . 109.3 ?
    H4A C4 H4B . . 108.0 ?
    C8 C5 C7 . . 109.08(17) ?
    C8 C5 C4 . . 109.87(17) ?
    C7 C5 C4 . . 109.60(16) ?
    C8 C5 C6 . . 110.33(15) ?
    C7 C5 C6 . . 108.87(15) ?
    C4 C5 C6 . . 109.06(14) ?
    C1 C6 C5 . . 114.73(14) ?
    C1 C6 H6A . . 108.6 ?
    C5 C6 H6A . . 108.6 ?
    C1 C6 H6B . . 108.6 ?
    C5 C6 H6B . . 108.6 ?
    H6A C6 H6B . . 107.6 ?
    C5 C7 H7A . . 109.5 ?
    C5 C7 H7B . . 109.5 ?
    H7A C7 H7B . . 109.5 ?
    C5 C7 H7C . . 109.5 ?
    H7A C7 H7C . . 109.5 ?
    H7B C7 H7C . . 109.5 ?
    C5 C8 H8A . . 109.5 ?
    C5 C8 H8B . . 109.5 ?
    H8A C8 H8B . . 109.5 ?
    C5 C8 H8C . . 109.5 ?
    H8A C8 H8C . . 109.5 ?
    H8B C8 H8C . . 109.5 ?
    C10 C9 C14 . . 120.15(14) ?
    C10 C9 N1 . . 120.67(14) ?
    C14 C9 N1 . . 119.09(15) ?
    C11 C10 C9 . . 119.55(15) ?
    C11 C10 H10A . . 120.2 ?
    C9 C10 H10A . . 120.2 ?
    C12 C11 C10 . . 120.03(15) ?
    C12 C11 H11A . . 120.0 ?
    C10 C11 H11A . . 120.0 ?
    C11 C12 C13 . . 120.75(14) ?
    C11 C12 S1 . . 119.01(12) ?
    C13 C12 S1 . . 120.24(12) ?
    C14 C13 C12 . . 119.51(14) ?
    C14 C13 H13A . . 120.2 ?
    C12 C13 H13A . . 120.2 ?
    C13 C14 C9 . . 119.93(15) ?
    C13 C14 H14A . . 120.0 ?
    C9 C14 H14A . . 120.0 ?
loop_
    _geom_torsion_atom_site_label_1
    _geom_torsion_atom_site_label_2
    _geom_torsion_atom_site_label_3
    _geom_torsion_atom_site_label_4
    _geom_torsion_site_symmetry_1
    _geom_torsion_site_symmetry_2
    _geom_torsion_site_symmetry_3
    _geom_torsion_site_symmetry_4
    _geom_torsion
    _geom_torsion_publ_flag
    C9 N1 C1 C2 . . . . 14.4(3) ?
    C9 N1 C1 C6 . . . . -167.16(15) ?
    N1 C1 C2 C3 . . . . -178.77(15) ?
    C6 C1 C2 C3 . . . . 2.9(3) ?
    C1 C2 C3 O3 . . . . -166.50(17) ?
    C1 C2 C3 C4 . . . . 12.7(3) ?
    O3 C3 C4 C5 . . . . 136.43(17) ?
    C2 C3 C4 C5 . . . . -42.8(2) ?
    C3 C4 C5 C8 . . . . -65.7(2) ?
    C3 C4 C5 C7 . . . . 174.46(16) ?
    C3 C4 C5 C6 . . . . 55.35(19) ?
    N1 C1 C6 C5 . . . . -165.84(15) ?
    C2 C1 C6 C5 . . . . 12.6(2) ?
    C8 C5 C6 C1 . . . . 79.9(2) ?
    C7 C5 C6 C1 . . . . -160.42(16) ?
    C4 C5 C6 C1 . . . . -40.9(2) ?
    C1 N1 C9 C10 . . . . 43.7(2) ?
    C1 N1 C9 C14 . . . . -139.55(17) ?
    C14 C9 C10 C11 . . . . 2.8(2) ?
    N1 C9 C10 C11 . . . . 179.57(14) ?
    C9 C10 C11 C12 . . . . -0.4(2) ?
    C10 C11 C12 C13 . . . . -1.7(2) ?
    C10 C11 C12 S1 . . . . 177.15(12) ?
    O2 S1 C12 C11 . . . . 5.87(16) ?
    O1 S1 C12 C11 . . . . -122.63(13) ?
    N2 S1 C12 C11 . . . . 122.86(14) ?
    O2 S1 C12 C13 . . . . -175.28(13) ?
    O1 S1 C12 C13 . . . . 56.22(15) ?
    N2 S1 C12 C13 . . . . -58.29(15) ?
    C11 C12 C13 C14 . . . . 1.4(2) ?
    S1 C12 C13 C14 . . . . -177.40(12) ?
    C12 C13 C14 C9 . . . . 1.0(2) ?
    C10 C9 C14 C13 . . . . -3.1(2) ?
    N1 C9 C14 C13 . . . . -179.88(14) ?
loop_
    _geom_hbond_atom_site_label_D
    _geom_hbond_atom_site_label_H
    _geom_hbond_atom_site_label_A
    _geom_hbond_site_symmetry_A
    _geom_hbond_distance_DH
    _geom_hbond_distance_HA
    _geom_hbond_distance_DA
    _geom_hbond_angle_DHA
    _geom_hbond_publ_flag
    N1 H1N1 O1 8_655 0.88(2) 2.10(2) 2.958(2) 166(2) yes
    N2 H1N2 O3 2_555 0.89(2) 2.02(2) 2.900(2) 169(2) yes
    N2 H2N2 O3 6_556 0.88(2) 2.13(2) 2.969(2) 159(2) yes
    C6 H6A O2 3_545 0.97 2.44 3.229(2) 139 yes
_iucr_refine_instructions_details
;
TITL MG3B_0m in Pbca
CELL 1.54178  11.0365  13.4763  20.0092  90.000  90.000  90.000
ZERR    8.00   0.0003   0.0003   0.0006   0.000   0.000   0.000
LATT  1
SYMM 0.5-X, -Y, 0.5+Z
SYMM -X, 0.5+Y, 0.5-Z
SYMM 0.5+X, 0.5-Y, -Z
SFAC C H N O S
UNIT 112 144 16 24 8
TEMP 23.000
SIZE 0.09 0.396 0.727
L.S. 10
BOND $H
ACTA
CONF
FMAP 2
PLAN 20
WGHT    0.091900
FVAR       0.13535
S1    5   -0.007029    0.121284    0.359045    11.00000    0.04816    0.03603 =
         0.03813    0.00170    0.00260    0.00670
N1    3    0.307473   -0.195774    0.247882    11.00000    0.04553    0.03997 =
         0.03725    0.00354    0.00364    0.00747
N2    3   -0.043921    0.097086    0.434871    11.00000    0.05520    0.04512 =
         0.04078   -0.00140    0.00779   -0.00186
O1    4    0.066975    0.208846    0.361571    11.00000    0.08008    0.03620 =
         0.05722    0.00142    0.01427   -0.00433
O2    4   -0.114923    0.122528    0.319537    11.00000    0.05681    0.07215 =
         0.05950   -0.00651   -0.01021    0.02651
O3    4    0.336836   -0.090688    0.023981    11.00000    0.07130    0.05048 =
         0.04087    0.00878    0.00388    0.00192
C1    1    0.333329   -0.209443    0.182269    11.00000    0.03632    0.03549 =
         0.03942   -0.00014    0.00392   -0.00147
C2    1    0.310057   -0.140524    0.134437    11.00000    0.04675    0.03508 =
         0.04143    0.00074    0.00556    0.00407
AFIX  43
H2A   2    0.276050   -0.080060    0.146687    11.00000   -1.20000
AFIX   0
C3    1    0.336643   -0.158937    0.065967    11.00000    0.04192    0.04289 =
         0.04083    0.00262    0.00127   -0.00258
C4    1    0.366116   -0.264027    0.046403    11.00000    0.05916    0.04419 =
         0.04076   -0.00588   -0.00095   -0.00619
AFIX  23
H4A   2    0.404361   -0.264193    0.002756    11.00000   -1.20000
H4B   2    0.291673   -0.301997    0.043220    11.00000   -1.20000
AFIX   0
C5    1    0.450740   -0.313467    0.097149    11.00000    0.04741    0.03903 =
         0.04562   -0.00915    0.00440    0.00138
C6    1    0.393480   -0.307003    0.166814    11.00000    0.04579    0.03730 =
         0.04571    0.00020    0.00455    0.00440
AFIX  23
H6A   2    0.333771   -0.359440    0.171079    11.00000   -1.20000
H6B   2    0.455970   -0.318986    0.199934    11.00000   -1.20000
AFIX   0
C7    1    0.467910   -0.422907    0.078817    11.00000    0.08973    0.04618 =
         0.06728   -0.01569    0.00521    0.01122
AFIX 137
H7A   2    0.509868   -0.427676    0.036912    11.00000   -1.50000
H7B   2    0.390161   -0.454362    0.075067    11.00000   -1.50000
H7C   2    0.514462   -0.455283    0.112980    11.00000   -1.50000
AFIX   0
C8    1    0.573946   -0.261833    0.096614    11.00000    0.04401    0.06791 =
         0.07243   -0.01325    0.01049   -0.00231
AFIX 137
H8A   2    0.607789   -0.264875    0.052464    11.00000   -1.50000
H8B   2    0.627342   -0.294455    0.127465    11.00000   -1.50000
H8C   2    0.564141   -0.193718    0.109578    11.00000   -1.50000
AFIX   0
C9    1    0.231732   -0.121096    0.274122    11.00000    0.03687    0.03432 =
         0.03573    0.00305    0.00548   -0.00092
C10   1    0.121812   -0.098804    0.243877    11.00000    0.04073    0.04306 =
         0.03679   -0.00536   -0.00034   -0.00268
AFIX  43
H10A  2    0.097469   -0.132826    0.205733    11.00000   -1.20000
AFIX   0
C11   1    0.048703   -0.025587    0.270891    11.00000    0.03585    0.04250 =
         0.03925    0.00070   -0.00210    0.00018
AFIX  43
H11A  2   -0.024766   -0.009975    0.250703    11.00000   -1.20000
AFIX   0
C12   1    0.084872    0.024337    0.327874    11.00000    0.03819    0.03457 =
         0.03665    0.00024    0.00418   -0.00020
C13   1    0.192501    0.000264    0.359577    11.00000    0.03977    0.04236 =
         0.03792   -0.00430   -0.00232   -0.00202
AFIX  43
H13A  2    0.215344    0.033167    0.398441    11.00000   -1.20000
AFIX   0
C14   1    0.265718   -0.073048    0.333012    11.00000    0.03580    0.04581 =
         0.03862    0.00037   -0.00206    0.00109
AFIX  43
H14A  2    0.337536   -0.090330    0.354356    11.00000   -1.20000
AFIX   0
H1N1  2    0.343141   -0.233688    0.277442    11.00000    0.05785
H1N2  2    0.023541    0.101564    0.458827    11.00000    0.05343
H2N2  2   -0.089814    0.044138    0.437414    11.00000    0.07046
HKLF 4
REM  MG3B_0m in Pbca
REM R1 =  0.0438 for   2361 Fo > 4sig(Fo)  and  0.0499 for all   2829 data
REM    195 parameters refined using      0 restraints
END
WGHT      0.0919      0.0000
REM Highest difference peak  0.214,  deepest hole -0.481,  1-sigma level  0.069
Q1    1  -0.2090  0.1335  0.2922  11.00000  0.05    0.21
Q2    1   0.0763 -0.0765  0.2603  11.00000  0.05    0.21
Q3    1   0.4223 -0.0993  0.0304  11.00000  0.05    0.21
Q4    1   0.2741 -0.3473  0.2727  11.00000  0.05    0.20
Q5    1   0.2603 -0.3640  0.2592  11.00000  0.05    0.19
Q6    1   0.1661  0.0388  0.3284  11.00000  0.05    0.19
Q7    1   0.0637 -0.0037  0.3100  11.00000  0.05    0.18
Q8    1   0.2554 -0.0142  0.3412  11.00000  0.05    0.18
Q9    1   0.0032  0.2013  0.3585  11.00000  0.05    0.18
Q10   1   0.3807 -0.2042  0.0561  11.00000  0.05    0.17
Q11   1   0.5509 -0.1747  0.0907  11.00000  0.05    0.17
Q12   1   0.0461  0.0592  0.3434  11.00000  0.05    0.16
Q13   1  -0.1732  0.0695  0.3242  11.00000  0.05    0.16
Q14   1   0.3672 -0.2561  0.1761  11.00000  0.05    0.16
Q15   1   0.0827  0.0174  0.2933  11.00000  0.05    0.16
Q16   1  -0.1057  0.1194  0.3487  11.00000  0.05    0.16
Q17   1   0.3415 -0.2168  0.0536  11.00000  0.05    0.15
Q18   1   0.7077 -0.3548  0.1804  11.00000  0.05    0.15
Q19   1   0.1109 -0.0096  0.3563  11.00000  0.05    0.15
Q20   1   0.2638 -0.4203  0.2244  11.00000  0.05    0.15
;
