# Supplementary material for: 4-[(5,5-Dimethyl-3-oxocyclo­hex-1-en­yl)amino]­benzene­sulfonamide
Source: Acta Crystallogr Sect E Struct Rep Online. 2012 Jul 7;68(Pt 8):o2370. doi: 10.1107/S1600536812029996 (PMC3414301; doi:10.1107/S1600536812029996)
Supplement: Supplementary file 2 [file e-68-o2370-Isup2.hkl]

# 
# h,k,l, Fc-squared, Fo-squared, sigma(Fo-squared) and status flag 
# 
data_I
_shelx_title ' MG3B_0m in Pbca' 
_shelx_refln_list_code          4 
_shelx_F_calc_maximum      265.27 
_exptl_crystal_F_000      1248.00 
_reflns_d_resolution_high  0.8105 
 
loop_ 
 _symmetry_equiv_pos_as_xyz 
 'x, y, z' 
 '-x+1/2, -y, z+1/2' 
 '-x, y+1/2, -z+1/2' 
 'x+1/2, -y+1/2, -z' 
 '-x, -y, -z' 
 'x-1/2, y, -z-1/2' 
 'x, -y-1/2, z-1/2' 
 '-x-1/2, y-1/2, z' 
 
_cell_length_a    11.0365 
_cell_length_b    13.4763 
_cell_length_c    20.0092 
_cell_angle_alpha  90.000 
_cell_angle_beta   90.000 
_cell_angle_gamma  90.000 
 
_shelx_F_squared_multiplier     1.000 
 
loop_ 
 _refln_index_h 
 _refln_index_k 
 _refln_index_l 
 _refln_F_squared_calc 
 _refln_F_squared_meas 
 _refln_F_squared_sigma 
 _refln_observed_status 
   2   0   0    17002.78    13969.05    417.48 o 
   4   0   0       54.45      133.49      5.99 o 
   6   0   0     2077.29     1872.26     67.93 o 
   8   0   0       25.75       36.03      9.28 o 
  10   0   0      182.56      162.97     10.72 o 
  12   0   0      154.35      157.00     16.92 o 
   2   1   0    30979.71    23809.36    476.02 o 
   4   1   0    12113.21    11845.03    224.88 o 
   6   1   0      823.07      856.68     27.10 o 
   8   1   0      515.35      522.24     23.15 o 
  10   1   0      931.10     1025.79     26.12 o 
  12   1   0        0.32       -0.10      4.89 o 
   0   2   0     3778.74     3792.36    166.74 o 
   2   2   0       41.92       30.63      1.95 o 
   4   2   0     7712.76     7884.57    168.95 o 
   6   2   0        1.13        2.85      3.12 o 
   8   2   0      199.04      175.22     15.83 o 
  10   2   0        1.26        0.36      4.55 o 
  12   2   0       39.46       39.25      6.92 o 
   2   3   0    10628.94    10747.29    310.54 o 
   4   3   0     3541.13     3736.83     80.51 o 
   6   3   0       94.51       68.69      7.37 o 
   8   3   0      207.39      219.19     12.35 o 
  10   3   0     1004.22     1086.73     33.73 o 
  12   3   0       91.61      111.70      8.47 o 
   0   4   0    15423.11    13741.73    848.25 o 
   2   4   0      565.73      422.80     18.85 o 
   4   4   0     6061.39     5652.11    153.34 o 
   6   4   0     5615.81     5401.65    187.89 o 
   8   4   0     5261.88     4866.24    170.30 o 
  10   4   0      365.56      381.66     27.02 o 
  12   4   0       82.00       85.10      7.91 o 
   2   5   0      555.25      623.78     34.93 o 
   4   5   0       61.23      132.02     37.81 o 
   6   5   0      465.32      431.75     18.89 o 
   8   5   0      212.06      176.85     16.38 o 
  10   5   0      655.38      762.55     36.57 o 
  12   5   0        1.50        4.57      3.75 o 
   0   6   0     3218.75     3165.52    124.19 o 
   2   6   0      723.43      744.75     32.35 o 
   4   6   0       23.46       39.59      5.59 o 
   6   6   0        1.34        0.73      4.39 o 
   8   6   0     1594.04     1551.30     61.13 o 
  10   6   0      310.07      373.36     22.93 o 
  12   6   0        2.49        1.88      5.59 o 
   2   7   0     7186.42     7561.09    377.18 o 
   4   7   0     1781.62     1668.16     60.95 o 
   8   7   0      151.28      152.84     15.83 o 
  10   7   0      114.94      147.38     14.74 o 
  12   7   0       88.00       99.69      7.52 o 
   0   8   0     3461.11     3178.47    159.39 o 
   2   8   0     1330.62     1158.84     61.68 o 
   4   8   0      700.57      679.17     33.02 o 
   6   8   0     1049.93      998.83     41.93 o 
   8   8   0     1190.70     1234.16     50.76 o 
  10   8   0      660.57      794.21     36.03 o 
   2   9   0     2015.39     1840.60     96.07 o 
   4   9   0      243.10      234.13     11.08 o 
   6   9   0      870.50      869.11     61.14 o 
   8   9   0        0.92        7.38      7.52 o 
  10   9   0       11.95       13.10      6.92 o 
   0  10   0     7459.95     7088.93    354.26 o 
   2  10   0      311.46      326.11     10.37 o 
   4  10   0        6.76        7.23      6.08 o 
   6  10   0       93.21       81.56      7.91 o 
   8  10   0       13.39        8.19      9.28 o 
  10  10   0       12.34        8.19      7.64 o 
   2  11   0        0.59        5.07      4.81 o 
   4  11   0       34.34       26.93      4.67 o 
   6  11   0       54.86       54.44      6.53 o 
   8  11   0      339.98      362.99     20.74 o 
  10  11   0      848.93     1024.10     28.95 o 
   0  12   0     1507.01     1503.86     34.54 o 
   2  12   0     1068.21     1066.33     26.24 o 
   4  12   0      645.41      633.66     34.59 o 
   6  12   0       56.75       63.02      7.07 o 
   8  12   0      232.31      266.92     15.28 o 
   2  13   0      125.10      125.56      5.88 o 
   4  13   0       31.06       24.32      8.73 o 
   6  13   0      207.54      185.59     13.65 o 
   0  14   0        4.03       12.55      7.10 o 
   2  14   0      610.44      663.13     17.56 o 
   4  14   0        3.41        3.82      5.46 o 
   6  14   0       11.80        3.82      7.10 o 
   2  15   0      258.93      308.36     16.92 o 
   4  15   0       38.93       38.76      6.55 o 
   1   1   1    16208.32    14205.11    198.50 o 
   2   1   1     1841.81     1793.24     22.07 o 
   3   1   1     2251.61     2591.52     34.18 o 
   4   1   1     3961.54     4369.35     60.79 o 
   5   1   1     2298.35     2473.49     43.03 o 
   6   1   1       57.47       75.58      3.51 o 
   7   1   1      280.75      273.79      8.51 o 
   8   1   1      299.85      374.84     13.35 o 
   9   1   1       16.38       16.00      3.97 o 
  10   1   1       38.92       41.70      3.86 o 
  11   1   1      328.14      356.31      7.57 o 
  12   1   1       47.02       55.50      6.04 o 
  13   1   1        8.77        4.17      3.59 o 
   0   2   1     1229.95     1336.79     44.51 o 
   1   2   1     1151.39     1284.41     24.29 o 
   2   2   1    70368.20    48737.51    804.74 o 
   3   2   1     3221.68     3346.15     48.02 o 
   4   2   1      315.06      268.19      4.96 o 
   5   2   1     7391.49     8087.19    147.13 o 
   6   2   1      169.43      155.79      5.37 o 
   7   2   1      169.17      153.90      6.04 o 
   8   2   1     1062.35      989.39     38.60 o 
   9   2   1      753.15      841.30     15.90 o 
  10   2   1      602.02      636.07     15.29 o 
  11   2   1      376.74      409.40     11.95 o 
  12   2   1       54.99       66.65      4.77 o 
  13   2   1        2.34        5.85      4.60 o 
   1   3   1     2128.70     2175.93     42.89 o 
   2   3   1     6961.80     7219.47    132.24 o 
   3   3   1      112.52       82.34      2.71 o 
   4   3   1     3860.34     4022.39     63.28 o 
   5   3   1     2069.93     2082.53     39.15 o 
   6   3   1      816.38      805.12     27.15 o 
   7   3   1     1096.52     1064.98     29.19 o 
   8   3   1      190.89      205.00      8.53 o 
   9   3   1        9.70        9.80      4.14 o 
  10   3   1      340.08      344.23     14.34 o 
  11   3   1      100.75      116.71     11.42 o 
  12   3   1      276.53      340.25     11.87 o 
  13   3   1       96.70      105.04      3.89 o 
   0   4   1      896.92     1092.28     75.60 o 
   1   4   1      209.46      205.58      6.63 o 
   2   4   1     1468.00     1515.82     36.41 o 
   3   4   1       28.06       21.01      2.04 o 
   4   4   1       43.54       42.78      3.39 o 
   5   4   1      830.23      790.56     18.76 o 
   6   4   1     3682.93     3753.56     93.32 o 
   7   4   1      248.07      245.77     10.81 o 
   8   4   1      378.18      435.64     27.84 o 
   9   4   1       22.12       29.66      7.91 o 
  10   4   1      140.79      143.49      8.09 o 
  11   4   1       18.95       11.04      4.98 o 
  12   4   1       84.81       99.92      4.73 o 
  13   4   1        9.39       13.14      3.46 o 
   1   5   1     6562.74     6586.92    138.88 o 
   2   5   1     3101.14     3349.07     85.24 o 
   3   5   1      388.13      403.20     23.22 o 
   4   5   1     7445.62     7856.61    158.28 o 
   5   5   1      225.61      197.12      8.67 o 
   6   5   1      444.65      442.63     13.76 o 
   7   5   1     1053.94     1001.64     37.83 o 
   8   5   1        0.32        5.83      7.30 o 
   9   5   1      122.82      141.19     10.81 o 
  10   5   1       40.29       40.98      8.11 o 
  11   5   1        1.56        4.08      5.02 o 
  12   5   1       31.56       35.15      2.93 o 
   0   6   1      572.46      459.79     16.36 o 
   1   6   1       42.30       37.23      2.40 o 
   2   6   1     1026.78      826.08     23.06 o 
   3   6   1      710.57      696.89     16.88 o 
   4   6   1     2114.09     2022.37     51.41 o 
   5   6   1      569.30      575.75     27.29 o 
   6   6   1     5238.15     4799.60    137.38 o 
   7   6   1        0.19        5.35      4.14 o 
   8   6   1      372.86      357.28     16.01 o 
   9   6   1        2.16       12.07      7.30 o 
  10   6   1      146.96      137.49      6.92 o 
  11   6   1        0.32       -2.45      3.17 o 
  12   6   1       36.06       32.95      4.43 o 
   1   7   1     2522.16     2599.70     67.19 o 
   2   7   1       13.34       10.88      3.34 o 
   3   7   1       17.69        7.33      3.30 o 
   4   7   1     2483.22     2456.56     62.25 o 
   5   7   1      600.24      490.77     40.12 o 
   7   7   1       53.33       60.46      8.63 o 
   8   7   1       22.43       26.93      4.69 o 
   9   7   1      397.34      492.43     13.57 o 
  10   7   1       42.79       45.64      7.91 o 
  11   7   1       70.78       79.37      7.91 o 
  12   7   1       94.13       93.09      5.24 o 
   0   8   1      142.93      144.39      6.19 o 
   1   8   1       71.05       85.46      5.12 o 
   2   8   1     2597.58     2659.94     96.11 o 
   3   8   1        2.76        6.24      3.95 o 
   4   8   1      377.40      369.63     13.30 o 
   6   8   1       15.48       17.82      4.39 o 
   7   8   1       19.55       23.46      8.24 o 
   8   8   1      104.74       93.40      9.63 o 
   9   8   1       95.33      107.76      9.79 o 
  10   8   1       52.10       66.91      7.91 o 
  11   8   1       61.63       70.30      6.95 o 
   1   9   1     2714.26     2657.07     67.48 o 
   2   9   1        6.05       10.26      4.81 o 
   3   9   1     1137.81     1018.22     33.09 o 
   4   9   1      210.67      239.74     10.71 o 
   5   9   1      882.97      809.92     26.79 o 
   6   9   1        3.96       -0.59      3.82 o 
   7   9   1       15.69       10.66      6.09 o 
   8   9   1      394.04      416.79     12.66 o 
   9   9   1       48.46       50.13      6.54 o 
  10   9   1        3.45        3.87      4.63 o 
  11   9   1       15.35       11.99      4.83 o 
   0  10   1     1463.84     1371.83     51.14 o 
   1  10   1        0.83        2.31      3.59 o 
   2  10   1      889.39      820.34     13.70 o 
   3  10   1       68.42       63.87      3.59 o 
   4  10   1       60.59       50.31      3.69 o 
   5  10   1      690.67      604.78     11.26 o 
   6  10   1      121.79      110.09      5.69 o 
   7  10   1        2.19        3.28      6.18 o 
   8  10   1      515.84      503.22     15.86 o 
   9  10   1      110.79      110.51      7.23 o 
  10  10   1      433.13      421.94     21.83 o 
   1  11   1       85.06       72.06      3.91 o 
   2  11   1      346.98      379.93      7.06 o 
   3  11   1      601.08      544.89      9.84 o 
   4  11   1        3.76        5.24      2.94 o 
   5  11   1       84.06       72.27      4.13 o 
   6  11   1       48.39       34.29      4.93 o 
   7  11   1        3.34        0.82      5.40 o 
   8  11   1        6.50        6.79      5.20 o 
   9  11   1      102.06      104.29      7.52 o 
  10  11   1        0.18        0.52      3.88 o 
   0  12   1      148.92      158.75      5.35 o 
   1  12   1       12.21       12.81      2.44 o 
   2  12   1       46.50       45.98      4.13 o 
   3  12   1       76.39       74.12      4.62 o 
   4  12   1       18.82       20.41      2.76 o 
   5  12   1      149.01      156.23      5.01 o 
   6  12   1        1.11        1.66      3.92 o 
   7  12   1      185.92      210.36     10.22 o 
   8  12   1       12.11       16.45      3.98 o 
   9  12   1        0.92        4.13      3.67 o 
   1  13   1      399.27      377.10      7.09 o 
   2  13   1       25.77       26.20      3.22 o 
   3  13   1      625.67      627.57     14.42 o 
   4  13   1       91.56       83.18      5.91 o 
   5  13   1       25.53       33.18      7.05 o 
   6  13   1        4.66        5.46      5.79 o 
   7  13   1       97.53      113.83      8.11 o 
   0  14   1      353.05      381.47     12.15 o 
   1  14   1       78.68       77.72      3.62 o 
   2  14   1     1029.94     1091.50     16.60 o 
   3  14   1       14.37       17.55      3.34 o 
   4  14   1       31.13       35.15      3.61 o 
   5  14   1        6.56        4.83      4.81 o 
   6  14   1      121.50      121.73     15.01 o 
   1  15   1        6.44        4.80      3.67 o 
   2  15   1       39.23       47.81      3.31 o 
   3  15   1        0.64        5.53      3.46 o 
   4  15   1       54.79       67.50      5.02 o 
   5  15   1       21.70       14.74      4.25 o 
   0  16   1      103.46      109.17      8.19 o 
   1  16   1       50.33       64.96      7.10 o 
   0   0   2    20924.41    15049.44    413.59 o 
   1   0   2     4425.24     4648.67    105.05 o 
   2   0   2     4107.68     4135.18     78.97 o 
   3   0   2     4773.94     4852.78     96.93 o 
   4   0   2      285.87      301.45      7.30 o 
   5   0   2     5131.00     5710.48    129.50 o 
   6   0   2     1568.11     1907.71     56.62 o 
   7   0   2     2238.96     2520.25     74.06 o 
   8   0   2      284.38      311.09     16.79 o 
   9   0   2     1645.00     1620.29     37.38 o 
  10   0   2      576.62      582.04     17.33 o 
  11   0   2      595.67      748.70     22.69 o 
  12   0   2        8.75       10.46      4.80 o 
  13   0   2      109.33      119.54     10.92 o 
   1   1   2      151.83      140.20      2.39 o 
   2   1   2     1458.84     1650.17     23.03 o 
   3   1   2    19689.23    18323.47    254.41 o 
   4   1   2        5.78        5.38      1.10 o 
   5   1   2      281.86      287.05      6.49 o 
   6   1   2     1643.22     1780.23     34.63 o 
   7   1   2      462.86      472.66     12.32 o 
   8   1   2       83.16       86.27      6.22 o 
   9   1   2     1434.64     1389.33     23.20 o 
  10   1   2      436.51      434.35     10.00 o 
  11   1   2       52.74       64.22      3.88 o 
  12   1   2       49.40       52.91      6.23 o 
  13   1   2       61.26       64.27      3.95 o 
   0   2   2     1020.01     1043.00     23.65 o 
   1   2   2    10174.41     9791.22    155.84 o 
   2   2   2     1904.83     2007.39     32.68 o 
   3   2   2     2759.26     2840.74     37.12 o 
   4   2   2       68.62       87.82      2.52 o 
   5   2   2     1568.78     1556.25     29.56 o 
   6   2   2     1385.20     1553.68     32.98 o 
   7   2   2        9.22        8.63      3.11 o 
   8   2   2      119.70      124.80      9.63 o 
   9   2   2       20.27       21.33      4.04 o 
  10   2   2      119.43      126.11      5.38 o 
  11   2   2       19.68       16.50      4.39 o 
  12   2   2       26.18       26.70      4.12 o 
  13   2   2       26.92       20.97      3.83 o 
   1   3   2    19712.63    17742.86    326.64 o 
   2   3   2    12622.83    12659.99    230.84 o 
   3   3   2      840.56      756.72     14.01 o 
   4   3   2     1185.25     1294.87     21.16 o 
   5   3   2       10.34        6.64      1.89 o 
   6   3   2       21.41       18.33      2.99 o 
   7   3   2      805.12      853.03     24.10 o 
   8   3   2       42.94       35.76      5.41 o 
   9   3   2      941.64      990.93     19.42 o 
  10   3   2        0.75        0.32      5.17 o 
  11   3   2       70.14       70.73      5.51 o 
  12   3   2       21.87       35.53      3.77 o 
  13   3   2      130.58      151.86      5.15 o 
   0   4   2      165.64      146.04      5.05 o 
   1   4   2    12218.19    12557.29    313.36 o 
   2   4   2      759.14      827.03     17.47 o 
   3   4   2     8342.27     8954.88    187.11 o 
   4   4   2      307.49      370.52      9.46 o 
   5   4   2     1062.77     1209.38     29.38 o 
   6   4   2      848.08      892.44     24.41 o 
   7   4   2     1302.42     1385.91     51.33 o 
   8   4   2     2546.07     2509.25     65.23 o 
   9   4   2      206.39      181.04     11.89 o 
  10   4   2      182.16      170.15      8.51 o 
  11   4   2      155.50      181.45     13.63 o 
  12   4   2       10.62        9.84      3.29 o 
  13   4   2       45.76       49.47      3.86 o 
   1   5   2     3322.09     3238.72     82.00 o 
   2   5   2      116.15       98.69      4.01 o 
   3   5   2     4978.66     4852.65    102.31 o 
   4   5   2        0.78        0.52      2.44 o 
   5   5   2       19.17       12.03      2.45 o 
   6   5   2        3.27       13.93      3.19 o 
   7   5   2     1608.15     1569.73     57.70 o 
   8   5   2      262.63      281.73     14.05 o 
   9   5   2      429.87      503.96     19.85 o 
  10   5   2        2.99        2.60      7.07 o 
  11   5   2       85.69      114.31      6.52 o 
  12   5   2        5.47        7.66      3.27 o 
   0   6   2     6492.77     6551.98    179.87 o 
   1   6   2       51.94       58.91      4.57 o 
   2   6   2     1305.59     1426.49     31.52 o 
   3   6   2      189.14      216.34     12.16 o 
   4   6   2       28.84       32.29      3.81 o 
   5   6   2       11.13       13.92      4.49 o 
   6   6   2       93.08       98.78      6.12 o 
   7   6   2      297.07      302.43     10.28 o 
   8   6   2      482.94      479.09     19.08 o 
   9   6   2       38.79       38.42      8.08 o 
  10   6   2        0.02       -1.86      4.28 o 
  11   6   2      148.76      172.13      7.26 o 
  12   6   2        1.33       -1.45      3.87 o 
   1   7   2     5821.45     6049.57    124.12 o 
   2   7   2     3493.33     3712.45     96.97 o 
   3   7   2     2488.46     2307.34     67.50 o 
   4   7   2     1289.90     1270.31     33.90 o 
   5   7   2     1497.93     1392.79     52.11 o 
   6   7   2      803.04      686.68     38.76 o 
   7   7   2     1458.84     1401.53     29.79 o 
   8   7   2      201.62      221.49      8.50 o 
   9   7   2      224.38      234.13     13.00 o 
  10   7   2      120.48      131.25     10.92 o 
  11   7   2        5.58       -1.62      9.01 o 
  12   7   2       49.55       43.37      5.04 o 
   0   8   2      388.55      390.33     16.21 o 
   1   8   2       13.92       19.67      2.41 o 
   2   8   2      469.13      462.93     19.68 o 
   3   8   2       66.71       38.75      6.00 o 
   4   8   2      287.97      290.46     13.53 o 
   6   8   2        7.75        7.20      4.99 o 
   7   8   2       36.05       20.12      8.08 o 
   8   8   2      160.19      143.82     13.92 o 
   9   8   2      237.95      310.15     23.20 o 
  10   8   2        1.34        4.94      6.43 o 
  11   8   2       62.51       83.27     12.55 o 
   1   9   2     1293.71     1221.64     32.20 o 
   2   9   2      242.86      232.75     12.93 o 
   3   9   2      851.38      750.27     30.88 o 
   4   9   2       22.08       25.07      4.34 o 
   5   9   2       13.09        6.86      3.69 o 
   6   9   2      237.70      239.63     11.90 o 
   7   9   2      612.61      524.26     17.44 o 
   8   9   2        6.70        3.71      5.84 o 
   9   9   2      303.52      286.65     10.07 o 
  10   9   2       25.52       28.16      5.09 o 
   0  10   2     1058.29      982.60     38.02 o 
   1  10   2       74.33       87.51      4.22 o 
   2  10   2      248.45      248.06      6.11 o 
   3  10   2      312.77      288.61      6.68 o 
   4  10   2      335.23      311.81      7.25 o 
   5  10   2      138.29      143.61      5.62 o 
   6  10   2       15.17        8.79      4.83 o 
   7  10   2        0.94       -3.31      5.38 o 
   8  10   2       24.68       17.05      5.66 o 
   9  10   2      257.61      234.46      9.66 o 
  10  10   2       43.07       40.49      5.21 o 
   1  11   2     3793.29     3592.15     45.18 o 
   2  11   2      148.03      142.58      4.13 o 
   3  11   2     1170.33     1121.22     16.85 o 
   4  11   2      121.46      109.66      4.46 o 
   5  11   2      176.10      180.56      6.53 o 
   6  11   2       10.80        8.19      4.41 o 
   7  11   2      238.24      221.32     11.38 o 
   8  11   2       22.91       22.14      5.79 o 
   9  11   2       51.41       55.47      6.18 o 
  10  11   2      222.67      251.94     10.42 o 
   0  12   2     2760.01     2738.51     42.50 o 
   1  12   2       83.96       95.39      3.68 o 
   2  12   2        1.72        2.39      3.34 o 
   3  12   2      121.89      114.55      6.93 o 
   4  12   2        0.45        0.78      2.88 o 
   5  12   2       61.44       51.82      3.43 o 
   6  12   2      121.37      122.90      5.34 o 
   7  12   2        2.28        2.13      4.07 o 
   8  12   2        3.12       12.09      3.88 o 
   9  12   2        4.41        6.28      4.25 o 
   1  13   2      299.81      277.00      6.53 o 
   2  13   2      263.47      256.92      7.15 o 
   3  13   2      470.85      452.44     10.15 o 
   4  13   2      160.18      154.88      5.70 o 
   5  13   2       10.05        6.62      4.39 o 
   6  13   2        7.92        0.79      5.97 o 
   7  13   2       60.55       55.98      7.13 o 
   0  14   2        0.66        5.48      4.04 o 
   1  14   2       10.58       11.21      2.88 o 
   2  14   2       41.65       44.79      3.35 o 
   3  14   2       38.14       42.39      3.35 o 
   4  14   2        2.11        3.64      3.78 o 
   5  14   2      152.42      152.55     13.37 o 
   6  14   2        4.61       -0.63      4.81 o 
   1  15   2      166.89      172.53      7.58 o 
   2  15   2        0.03       -1.85      2.66 o 
   3  15   2       80.20       85.21      4.62 o 
   4  15   2        0.60        2.46      3.86 o 
   5  15   2      650.68      734.24     25.38 o 
   1  16   2       15.15       16.38      6.00 o 
   2  16   2       63.02       54.04      6.55 o 
   1   1   3    14678.78    14394.71    199.67 o 
   2   1   3     3882.40     4117.77     60.51 o 
   3   1   3     2186.77     2240.70     32.72 o 
   4   1   3      164.67      184.37      4.36 o 
   5   1   3      675.94      688.38     13.18 o 
   6   1   3       14.01       10.10      2.21 o 
   7   1   3       13.49        9.60      2.98 o 
   8   1   3      179.65      205.58     10.73 o 
   9   1   3      557.82      527.49     11.53 o 
  10   1   3       74.49       74.83      4.71 o 
  11   1   3      600.14      635.11     14.95 o 
  12   1   3       41.88       37.63      4.24 o 
  13   1   3        0.55        1.48      3.47 o 
   0   2   3    49530.19    39889.81    825.48 o 
   1   2   3     6160.41     6607.53     98.80 o 
   2   2   3    16439.29    15624.23    217.18 o 
   3   2   3      114.86      102.00      3.14 o 
   4   2   3     7340.20     7551.64    116.98 o 
   5   2   3       98.01       89.00      3.44 o 
   6   2   3      100.18      117.11      4.77 o 
   7   2   3      329.49      381.97     13.79 o 
   8   2   3      300.11      327.56     16.97 o 
   9   2   3      990.47     1010.66     19.94 o 
  10   2   3        5.60        4.58      3.68 o 
  11   2   3      104.03      106.12      6.55 o 
  12   2   3       70.43       72.16      4.39 o 
  13   2   3       81.05       82.41      6.69 o 
   1   3   3     1206.24     1202.13     19.88 o 
   2   3   3       53.55       50.26      1.67 o 
   3   3   3     1328.47     1295.76     21.85 o 
   4   3   3     2631.16     3038.35     48.04 o 
   5   3   3     1915.96     2058.56     46.91 o 
   6   3   3      191.67      217.13      8.53 o 
   7   3   3      992.54     1023.62     28.57 o 
   8   3   3        0.07       -0.24      6.03 o 
   9   3   3      398.69      403.62     12.48 o 
  10   3   3       25.45       36.76      5.91 o 
  11   3   3       34.97       36.10      5.28 o 
  12   3   3        7.19       10.67      3.29 o 
  13   3   3       95.41      112.58      6.79 o 
   0   4   3       40.27       35.19      2.01 o 
   1   4   3     4757.75     5101.96     91.64 o 
   2   4   3     2866.75     2918.98     54.22 o 
   3   4   3     1193.64     1362.13     29.99 o 
   4   4   3      403.04      462.41     10.54 o 
   5   4   3       43.64       39.56      3.18 o 
   6   4   3       14.78       16.09      3.29 o 
   7   4   3      542.39      516.26     21.60 o 
   8   4   3      325.15      314.07     15.04 o 
   9   4   3      107.07      133.87     10.72 o 
  10   4   3       32.56       32.32      6.04 o 
  11   4   3      123.52      132.26      7.97 o 
  12   4   3       11.14       16.62      3.34 o 
  13   4   3        0.09        0.82      4.25 o 
   1   5   3        7.22        8.96      1.37 o 
   2   5   3     8857.66     9469.99    197.09 o 
   3   5   3     6214.18     6362.29    141.54 o 
   4   5   3      736.76      668.64     14.54 o 
   5   5   3       16.49       10.17      2.68 o 
   6   5   3      999.54     1043.26     28.22 o 
   7   5   3     1746.05     1669.08     61.56 o 
   8   5   3       15.89       14.74      7.46 o 
   9   5   3     2135.26     2306.02     61.17 o 
  10   5   3       62.91       53.67      5.52 o 
  11   5   3       52.74       61.52      4.55 o 
  12   5   3       21.82       29.97      3.51 o 
   0   6   3     3494.84     3951.27    121.71 o 
   1   6   3     2808.67     3116.14     60.93 o 
   2   6   3      303.83      239.79      8.89 o 
   3   6   3     2241.66     2273.15     56.08 o 
   4   6   3     1837.10     1803.08     39.09 o 
   5   6   3        3.95        5.35      4.47 o 
   6   6   3       41.22       58.36     15.30 o 
   7   6   3       17.20       33.84      7.97 o 
   8   6   3     2091.11     2177.75     57.69 o 
   9   6   3       36.82       40.58      5.10 o 
  10   6   3       94.77      103.00      6.22 o 
  11   6   3        6.62        2.79      4.06 o 
  12   6   3       64.98       78.67      5.11 o 
   1   7   3     2380.72     2275.96     44.16 o 
   2   7   3     1071.38     1141.85     34.53 o 
   3   7   3        2.75        8.05      4.44 o 
   4   7   3       71.03       79.65      6.03 o 
   5   7   3     1011.74      849.17     33.94 o 
   6   7   3      639.39      595.97     33.73 o 
   7   7   3        6.96        6.92      4.65 o 
   8   7   3       80.13       73.59      8.08 o 
   9   7   3      969.86     1054.08     23.68 o 
  10   7   3        0.01        2.49      6.82 o 
  11   7   3      137.80      148.62      9.24 o 
  12   7   3        2.13        4.11      5.36 o 
   0   8   3     6276.40     6778.01    238.92 o 
   1   8   3      181.44      184.17      6.74 o 
   2   8   3      119.91       99.40      5.62 o 
   3   8   3      314.93      255.88     14.08 o 
   4   8   3       73.97       64.06      8.08 o 
   5   8   3       50.29       49.13      5.90 o 
   6   8   3       40.60       47.30      4.27 o 
   7   8   3       75.74       94.26      6.45 o 
   8   8   3        0.17       -3.93      7.27 o 
   9   8   3        3.60        4.14      7.06 o 
  10   8   3        7.63        7.02      6.43 o 
  11   8   3       39.68       33.17     12.83 o 
   1   9   3     4610.85     4660.84    117.08 o 
   2   9   3        0.05        0.61      3.53 o 
   3   9   3       96.10      100.69      9.45 o 
   4   9   3      700.00      700.47     15.24 o 
   5   9   3      772.97      683.53     27.96 o 
   6   9   3      185.48      171.90     10.62 o 
   7   9   3      265.02      228.24     10.68 o 
   8   9   3        0.30        0.81      5.84 o 
   9   9   3      267.35      253.91     10.87 o 
  10   9   3      135.33      153.45      8.27 o 
  11   9   3       49.65       36.15      5.23 o 
   0  10   3     1542.28     1446.98     28.67 o 
   1  10   3      798.51      703.96     10.56 o 
   2  10   3       39.87       38.52      2.41 o 
   3  10   3       29.12       26.34      2.71 o 
   4  10   3      126.20      119.93      4.77 o 
   5  10   3       50.15       50.84      4.24 o 
   6  10   3       55.02       52.28      5.35 o 
   7  10   3        7.63        6.32      5.50 o 
   8  10   3      171.14      153.26     10.65 o 
   9  10   3      151.52      169.39      8.39 o 
  10  10   3        1.95        1.03      3.92 o 
   1  11   3     2075.02     2091.30     29.87 o 
   2  11   3        6.70        4.17      2.64 o 
   3  11   3        1.02        1.94      2.65 o 
   4  11   3       20.42       14.88      3.20 o 
   5  11   3       52.40       47.67      3.81 o 
   6  11   3      551.64      496.64     19.83 o 
   7  11   3      183.21      165.04      8.50 o 
   8  11   3       13.53        4.67      4.69 o 
   9  11   3       73.67       68.44      4.80 o 
  10  11   3       38.99       38.76      5.40 o 
   0  12   3     1141.18     1159.38     27.98 o 
   1  12   3      129.28      134.43      4.07 o 
   2  12   3       20.44       17.25      3.75 o 
   3  12   3       65.63       71.26      4.70 o 
   4  12   3      105.42      105.90      4.20 o 
   5  12   3       54.80       44.83      4.17 o 
   6  12   3       40.15       44.93      3.77 o 
   7  12   3       93.78      101.39      5.97 o 
   8  12   3       70.11       70.63      6.36 o 
   9  12   3       46.45       58.95      7.64 o 
   1  13   3      556.93      547.71     12.16 o 
   2  13   3       29.12       30.18      3.73 o 
   3  13   3      491.01      453.67     10.32 o 
   4  13   3       70.16       64.23      5.36 o 
   5  13   3      312.88      355.09     10.39 o 
   6  13   3        0.19        2.68      5.97 o 
   7  13   3      149.01      151.75      9.06 o 
   0  14   3      258.29      289.70      9.70 o 
   1  14   3       11.56       10.91      3.04 o 
   2  14   3       63.23       65.09      3.70 o 
   3  14   3      182.21      213.35      6.83 o 
   4  14   3      209.49      214.11      7.45 o 
   5  14   3       73.83       79.91      6.36 o 
   6  14   3      149.77      138.13     13.10 o 
   1  15   3      143.93      162.69     12.28 o 
   2  15   3      315.96      378.85     11.57 o 
   3  15   3        0.53       -0.96      3.33 o 
   4  15   3       45.64       45.71      3.88 o 
   5  15   3      315.83      328.60     14.74 o 
   0  16   3       10.24       10.37      6.00 o 
   1  16   3       28.63       28.93      6.55 o 
   2  16   3        1.46        6.55      6.00 o 
   0   0   4    29138.12    25880.70    708.94 o 
   1   0   4     8443.80     9024.51    175.26 o 
   2   0   4    23710.78    21934.29    616.38 o 
   3   0   4       28.96       26.13      3.39 o 
   4   0   4     6913.23     7247.30    186.22 o 
   5   0   4     4314.98     5480.87    141.87 o 
   6   0   4       84.08      103.67      6.60 o 
   7   0   4     1459.18     1516.17     47.05 o 
   8   0   4       16.97       23.72      7.46 o 
   9   0   4      251.80      284.72     11.43 o 
  10   0   4     1047.60     1116.94     27.41 o 
  11   0   4      399.93      440.65     12.28 o 
  12   0   4      519.37      556.36     16.18 o 
  13   0   4       65.74       51.83      5.90 o 
   1   1   4    13594.19    14212.34    210.15 o 
   2   1   4      216.11      284.96      5.04 o 
   3   1   4        9.25       11.59      1.36 o 
   4   1   4     1607.41     1967.96     34.26 o 
   5   1   4      258.85      358.17      8.01 o 
   6   1   4       57.15       75.39      3.84 o 
   7   1   4      282.56      281.01      9.24 o 
   8   1   4      205.48      233.82     14.38 o 
   9   1   4       39.38       36.48      4.46 o 
  10   1   4       12.24        9.39      3.92 o 
  11   1   4        2.21        1.37      3.39 o 
  12   1   4       76.88       84.39      4.34 o 
  13   1   4       48.38       49.10      4.89 o 
   0   2   4     1672.93     1990.30     50.76 o 
   1   2   4     5593.96     6134.52     93.58 o 
   2   2   4    12694.56    12944.98    181.92 o 
   3   2   4     1769.80     1963.79     31.25 o 
   4   2   4      515.84      618.70     11.41 o 
   5   2   4     1032.01     1172.54     21.48 o 
   6   2   4     1053.99     1162.53     24.17 o 
   7   2   4        7.99        8.21      4.23 o 
   8   2   4       87.66       89.32      7.43 o 
   9   2   4      298.94      286.93      9.06 o 
  10   2   4      426.02      437.69     10.15 o 
  11   2   4       27.36       30.59      5.17 o 
  12   2   4        0.79        1.06      3.14 o 
  13   2   4       71.62       78.67      5.86 o 
   1   3   4     1015.92     1147.43     19.82 o 
   2   3   4     1346.93     1320.71     20.59 o 
   3   3   4     1404.18     1700.74     29.53 o 
   4   3   4      654.95      766.88     13.90 o 
   5   3   4      313.13      270.62      8.34 o 
   6   3   4        2.14        1.12      2.88 o 
   7   3   4     1150.24     1118.50     30.87 o 
   8   3   4      906.60      874.35     21.91 o 
   9   3   4      466.86      444.14     16.55 o 
  10   3   4       20.76       19.01      5.62 o 
  11   3   4      270.60      278.19      8.26 o 
  12   3   4       66.91       69.22      4.37 o 
  13   3   4       37.02       34.74      5.04 o 
   0   4   4      482.17      370.58      9.92 o 
   1   4   4       25.66       25.36      1.21 o 
   2   4   4     7291.95     7115.10    122.38 o 
   3   4   4     2744.46     2999.75     61.81 o 
   4   4   4     5248.25     5284.40     92.96 o 
   5   4   4      253.52      238.39      8.58 o 
   6   4   4     4118.13     4132.22    102.45 o 
   7   4   4      553.15      601.34     24.69 o 
   8   4   4      897.87      774.84     82.97 o 
   9   4   4       10.98       20.60      8.00 o 
  10   4   4      291.34      300.06     10.97 o 
  11   4   4      386.39      383.46     15.86 o 
  12   4   4       37.12       37.23      3.56 o 
   1   5   4       25.02       36.09      2.01 o 
   2   5   4      393.79      432.91      9.19 o 
   3   5   4      154.29      186.20      5.81 o 
   4   5   4      972.74     1043.35     24.64 o 
   5   5   4      191.88      195.64      7.66 o 
   6   5   4       62.61       48.50      4.65 o 
   7   5   4      499.85      453.68     15.38 o 
   8   5   4       56.69       60.04      9.28 o 
   9   5   4       15.54       29.63      8.00 o 
  10   5   4       60.37       67.25      5.80 o 
  11   5   4       62.14       62.66      4.56 o 
  12   5   4        8.99       15.67      3.27 o 
   0   6   4     1739.34     2034.07     57.48 o 
   1   6   4      382.66      417.28     14.21 o 
   2   6   4     1077.20     1155.24     26.21 o 
   3   6   4       43.26       45.72      3.18 o 
   4   6   4     2026.66     2098.15     53.53 o 
   5   6   4       57.65       72.91      4.70 o 
   6   6   4      221.82      210.50     18.56 o 
   7   6   4       30.52       30.46      5.09 o 
   8   6   4        2.88        9.48      4.74 o 
   9   6   4      243.38      278.54     15.73 o 
  10   6   4       35.84       30.38      4.92 o 
  11   6   4       31.48       29.34      4.19 o 
  12   6   4       25.64       28.85      4.21 o 
   1   7   4      943.89      914.29     22.64 o 
   2   7   4     1229.81     1370.23     41.27 o 
   3   7   4      261.90      252.59     10.65 o 
   4   7   4     2281.49     2343.31     69.83 o 
   5   7   4       27.16       20.20      8.73 o 
   6   7   4      199.49      212.63      7.48 o 
   7   7   4      902.76      852.77     23.87 o 
   8   7   4      397.33      422.58     19.58 o 
   9   7   4      331.89      341.51     11.20 o 
  10   7   4        4.88        8.31      4.29 o 
  11   7   4       17.28       15.59      6.14 o 
  12   7   4        1.77        2.73      7.10 o 
   0   8   4     1245.17     1099.31     54.04 o 
   1   8   4        7.89        3.16      2.22 o 
   2   8   4      313.93      279.20     14.86 o 
   3   8   4      248.49      270.63     11.16 o 
   4   8   4     1058.77      959.26     30.92 o 
   5   8   4      363.17      354.41      8.80 o 
   6   8   4     3463.38     3222.93     49.66 o 
   7   8   4       24.91       29.28      5.45 o 
   8   8   4        5.14        8.10      4.63 o 
   9   8   4       46.75       39.82      7.97 o 
  10   8   4     1170.33     1271.83     49.13 o 
  11   8   4        2.56        4.59      5.75 o 
   1   9   4      760.84      717.44     20.19 o 
   2   9   4        4.75        4.89      4.07 o 
   3   9   4       58.40       63.64      6.08 o 
   4   9   4     1840.01     1775.61     20.83 o 
   5   9   4      511.11      490.32     17.48 o 
   6   9   4      299.62      252.52      9.04 o 
   7   9   4       87.72       72.34      7.19 o 
   8   9   4        2.77        2.77      5.77 o 
   9   9   4       56.76       49.20      6.50 o 
  10   9   4      110.60      103.83     13.54 o 
  11   9   4      252.61      241.26     14.74 o 
   0  10   4        1.64        1.46      3.52 o 
   1  10   4       47.87       45.96      3.32 o 
   2  10   4     1096.24     1109.67     14.03 o 
   3  10   4        7.97       11.97      2.65 o 
   4  10   4       85.64       80.39      4.32 o 
   5  10   4      862.75      880.50     17.05 o 
   6  10   4       50.77       51.65      5.35 o 
   7  10   4       72.80       65.56      6.70 o 
   8  10   4        4.19        4.72      5.34 o 
   9  10   4       42.86       32.37      5.44 o 
  10  10   4        4.80        6.86      3.93 o 
   1  11   4        3.30        2.81      3.03 o 
   2  11   4      244.74      214.58      5.28 o 
   3  11   4      589.00      527.36      9.82 o 
   4  11   4      465.03      446.05      8.37 o 
   5  11   4       53.53       71.43      4.77 o 
   6  11   4       78.02       75.04      5.50 o 
   7  11   4       16.12       19.30      5.30 o 
   8  11   4       78.73       92.60      5.65 o 
   9  11   4      151.54      162.79     10.97 o 
   0  12   4      999.17     1023.47     25.28 o 
   1  12   4      652.96      645.66     10.34 o 
   2  12   4     1933.83     2077.61     29.80 o 
   3  12   4       39.35       33.21      4.22 o 
   4  12   4       29.42       31.18      3.29 o 
   5  12   4      232.48      200.60      6.48 o 
   6  12   4      505.69      522.40     15.77 o 
   7  12   4      146.11      173.23      9.45 o 
   8  12   4      295.19      343.18     12.74 o 
   9  12   4       44.24       44.21      6.55 o 
   1  13   4        2.20        0.95      2.98 o 
   2  13   4       38.38       33.65      3.87 o 
   3  13   4      646.06      643.45     13.06 o 
   4  13   4       69.01       51.50      6.35 o 
   5  13   4        3.98       -2.73      4.60 o 
   6  13   4       34.94       24.11      6.53 o 
   7  13   4        5.16       -1.03      6.53 o 
   0  14   4      330.90      348.04     11.11 o 
   1  14   4        1.72       -0.22      3.32 o 
   2  14   4      239.15      249.38      9.61 o 
   3  14   4       19.00       14.74      3.53 o 
   4  14   4       24.62       26.26      3.75 o 
   5  14   4       14.13       10.78      3.96 o 
   6  14   4        1.02       -2.14      4.97 o 
   1  15   4       26.02       28.02      6.00 o 
   2  15   4       63.56       61.37      4.34 o 
   3  15   4       69.28       84.46      4.07 o 
   4  15   4       31.34       33.05      3.78 o 
   5  15   4       46.26       36.85      4.63 o 
   0  16   4      531.56      564.95     20.74 o 
   1  16   4        7.37       13.10      6.00 o 
   1   1   5     2818.87     3412.41     53.53 o 
   2   1   5      298.56      338.25      5.62 o 
   3   1   5       88.87      101.51      3.04 o 
   4   1   5      310.93      266.85      6.64 o 
   5   1   5      825.24      983.64     19.57 o 
   6   1   5        2.10        9.39      2.64 o 
   7   1   5       25.27       37.65      4.32 o 
   8   1   5        1.18        2.11      6.55 o 
   9   1   5      138.19      163.43      6.79 o 
  10   1   5     1316.23     1440.84     26.29 o 
  11   1   5       49.51       51.69      4.02 o 
  12   1   5       15.15       10.39      3.34 o 
  13   1   5        0.21       -0.16      3.97 o 
   0   2   5    32592.92    30677.97    761.56 o 
   1   2   5     1480.19     1698.55     27.57 o 
   2   2   5     2948.19     3022.22     43.93 o 
   3   2   5     1120.20     1351.45     21.27 o 
   4   2   5      422.29      562.88     11.12 o 
   5   2   5       18.51       17.13      2.20 o 
   6   2   5     2048.95     1989.64     51.37 o 
   7   2   5     1925.75     2062.15     62.18 o 
   8   2   5     2128.07     2030.05     44.83 o 
   9   2   5       39.74       31.02      4.37 o 
  10   2   5      807.07      845.15     17.22 o 
  11   2   5        7.66        6.47      4.07 o 
  12   2   5      213.10      222.96      9.32 o 
  13   2   5        0.03       -2.07      4.54 o 
   1   3   5     1133.34     1159.46     20.83 o 
   2   3   5        6.73        8.03      1.25 o 
   3   3   5      941.22      990.76     19.31 o 
   4   3   5      653.60      686.50     15.25 o 
   5   3   5        6.03       15.75      2.63 o 
   6   3   5       24.25       25.59      3.77 o 
   7   3   5       22.11       22.69      5.51 o 
   8   3   5      106.48      108.58      6.64 o 
   9   3   5        3.86       -0.40      3.76 o 
  10   3   5       89.50       91.51      7.04 o 
  11   3   5       81.81      100.31     10.44 o 
  12   3   5       95.57       84.92      4.17 o 
  13   3   5        2.76        1.77      4.21 o 
   0   4   5     4670.28     5123.55    140.92 o 
   1   4   5      383.57      418.42      8.64 o 
   2   4   5        5.10        7.76      1.37 o 
   3   4   5     1918.12     1967.81     39.94 o 
   4   4   5      766.08      775.04     17.17 o 
   5   4   5      150.01      210.13      7.86 o 
   6   4   5      439.22      387.46     13.21 o 
   7   4   5       20.45       11.22      5.11 o 
   8   4   5      105.69      100.21      9.83 o 
   9   4   5       85.70       78.86      9.70 o 
  10   4   5        2.64        4.30      4.23 o 
  11   4   5       16.57       21.34      4.05 o 
  12   4   5        0.30       -0.10      3.04 o 
   1   5   5      340.43      384.74      8.98 o 
   2   5   5     6733.24     7525.95    132.22 o 
   3   5   5     2148.31     2342.61     47.40 o 
   4   5   5        5.47        6.17      2.05 o 
   5   5   5      198.80      203.74     12.13 o 
   6   5   5      226.19      205.06      9.85 o 
   7   5   5       35.85       31.90      5.85 o 
   8   5   5      864.67      875.09     24.04 o 
   9   5   5      170.37      156.12      8.01 o 
  10   5   5      225.25      231.25     10.34 o 
  11   5   5        0.13        0.43      3.59 o 
  12   5   5      262.05      286.19     22.69 o 
   0   6   5     1049.83      951.52     28.52 o 
   1   6   5      822.97      929.36     19.74 o 
   2   6   5      252.53      172.15      7.08 o 
   3   6   5      120.97      123.22      4.91 o 
   4   6   5     1376.78     1390.36     36.45 o 
   5   6   5      216.10      232.66     10.09 o 
   6   6   5     2363.58     2050.76    158.30 o 
   7   6   5        3.51       12.09      5.01 o 
   8   6   5     4289.15     4352.96     84.78 o 
   9   6   5        3.19        9.82      4.70 o 
  10   6   5       80.77       79.84      5.99 o 
  11   6   5        5.81       11.43      3.82 o 
  12   6   5      192.50      225.98     13.65 o 
   1   7   5      301.06      309.23      9.24 o 
   2   7   5      214.92      205.15      7.19 o 
   3   7   5      165.77      184.95      8.59 o 
   4   7   5      635.03      647.03     22.00 o 
   5   7   5     1469.27     1383.18     74.24 o 
   6   7   5      270.10      293.68     11.93 o 
   7   7   5      375.15      388.58     14.03 o 
   8   7   5        9.42        3.78      4.96 o 
   9   7   5      284.67      273.88      9.96 o 
  10   7   5        0.07        2.08      3.95 o 
  11   7   5       94.19       97.41     13.10 o 
   0   8   5        6.91        4.18      3.80 o 
   1   8   5      421.59      422.47     11.56 o 
   2   8   5      170.98      178.70      7.29 o 
   3   8   5       18.35       14.14      4.09 o 
   4   8   5       81.99       91.73      7.46 o 
   5   8   5      248.04      214.62     10.48 o 
   6   8   5       22.58       20.12      4.15 o 
   7   8   5      986.42     1022.03     23.34 o 
   8   8   5       47.83       47.75      5.45 o 
   9   8   5       81.07       97.16     11.46 o 
  10   8   5      250.78      259.28     16.92 o 
  11   8   5        0.08       -1.09      7.10 o 
   1   9   5       44.10       36.22      4.13 o 
   2   9   5      186.01      173.06      7.71 o 
   3   9   5     1372.64     1359.47     25.65 o 
   4   9   5       57.75       47.73      3.41 o 
   5   9   5       41.50       39.48      3.89 o 
   6   9   5      507.63      430.47     14.10 o 
   7   9   5        2.82        3.24      5.50 o 
   8   9   5      197.52      199.85     10.00 o 
   9   9   5        1.91       -0.35      5.45 o 
  10   9   5      229.17      225.21     13.87 o 
   0  10   5     3813.51     3801.53    101.25 o 
   1  10   5      190.42      180.51      5.26 o 
   2  10   5     3084.08     2896.06     38.94 o 
   3  10   5      226.43      222.44      4.99 o 
   4  10   5     3423.80     3325.21     40.97 o 
   5  10   5      207.66      183.46      6.85 o 
   6  10   5       17.32       12.65      4.64 o 
   7  10   5       26.47       23.00      5.62 o 
   8  10   5      443.77      428.89     27.88 o 
   9  10   5       11.51       17.45      4.35 o 
  10  10   5       77.79       79.91      6.00 o 
   1  11   5       33.70       23.27      3.59 o 
   2  11   5      787.16      825.43     15.57 o 
   3  11   5       28.89       27.06      2.92 o 
   4  11   5      387.83      344.45      8.77 o 
   5  11   5      228.11      195.42      5.83 o 
   6  11   5      115.41       93.37      5.22 o 
   7  11   5       64.17       63.00      5.30 o 
   8  11   5        7.48        9.78      4.04 o 
   9  11   5       23.64       42.29      7.14 o 
   0  12   5     2662.14     2871.41     64.26 o 
   1  12   5      159.56      199.33      6.43 o 
   2  12   5       10.17        4.97      3.16 o 
   3  12   5       60.31       73.17      5.02 o 
   4  12   5       50.13       53.95      4.72 o 
   5  12   5       30.44       22.85      3.97 o 
   6  12   5        1.19        0.06      3.84 o 
   7  12   5       38.75       37.33      7.37 o 
   8  12   5       37.59       40.45      5.40 o 
   1  13   5        9.46        5.59      3.26 o 
   2  13   5        6.40       10.43      3.81 o 
   3  13   5      194.48      213.92      8.07 o 
   4  13   5        3.04        0.92      4.51 o 
   5  13   5        1.32        2.90      4.60 o 
   6  13   5       54.03       42.05      6.92 o 
   7  13   5       62.88       52.40      9.83 o 
   0  14   5     1031.13     1191.05     27.97 o 
   1  14   5       44.15       38.31      3.77 o 
   2  14   5      429.61      508.90     17.14 o 
   3  14   5        0.03        0.95      3.47 o 
   4  14   5      649.38      689.48     15.55 o 
   5  14   5        3.11        3.09      4.10 o 
   6  14   5       82.55       77.34      6.36 o 
   1  15   5       19.74       13.82      4.81 o 
   2  15   5       44.12       47.42      4.02 o 
   3  15   5        0.61        0.61      3.53 o 
   4  15   5        2.53        6.74      3.35 o 
   0  16   5        6.74        9.83      6.00 o 
   1  16   5        4.66        7.64      6.00 o 
   0   0   6     1058.25     1510.61     51.65 o 
   1   0   6    11538.15    12747.76    381.06 o 
   2   0   6     1307.59     1596.34     38.98 o 
   3   0   6     7211.38     7874.29    282.16 o 
   4   0   6      706.49      887.53     25.12 o 
   5   0   6     3818.71     4114.68    107.20 o 
   6   0   6      238.04      214.20     10.48 o 
   7   0   6        0.69        1.97      5.45 o 
   8   0   6     1642.73     1565.35     40.16 o 
   9   0   6      131.98      124.29      9.63 o 
  10   0   6     1167.65     1252.99     37.63 o 
  11   0   6      148.90      158.12      7.96 o 
  12   0   6      700.91      806.22     37.66 o 
  13   0   6        7.22        6.00      8.73 o 
   1   1   6     5813.66     5985.09    113.96 o 
   2   1   6     2540.40     2875.53     41.84 o 
   3   1   6        5.93       14.49      2.01 o 
   4   1   6      720.39      757.32     15.44 o 
   5   1   6     1621.57     1648.84     31.80 o 
   6   1   6       54.81       57.12      4.20 o 
   7   1   6     1355.03     1412.12     38.39 o 
   8   1   6      316.63      256.04      8.45 o 
   9   1   6       68.15       61.41      5.17 o 
  10   1   6       52.90       56.13      4.85 o 
  11   1   6       31.29       46.50      4.10 o 
  12   1   6       97.09      111.29      4.82 o 
  13   1   6      257.99      252.73     15.83 o 
   0   2   6      942.19     1127.30     27.72 o 
   1   2   6      502.83      559.81     10.79 o 
   2   2   6     3963.15     4488.02     78.64 o 
   3   2   6     3646.92     4006.73     71.67 o 
   4   2   6       38.20       57.05      3.16 o 
   5   2   6      299.99      331.75     10.45 o 
   6   2   6       19.08       22.51      4.30 o 
   7   2   6       50.05       47.48      6.05 o 
   8   2   6      214.78      212.30      8.35 o 
   9   2   6       24.43       22.86      4.30 o 
  10   2   6       61.36       52.81      4.39 o 
  11   2   6      113.30      119.71      5.88 o 
  12   2   6       60.83       64.17      3.91 o 
  13   2   6        1.29       -1.64      4.54 o 
   1   3   6       63.95       59.14      2.68 o 
   2   3   6      165.25      248.18     14.18 o 
   3   3   6     1952.64     2187.63     42.41 o 
   4   3   6     2221.74     2267.03     50.21 o 
   5   3   6     3041.80     2929.45     85.07 o 
   6   3   6      333.45      361.17     15.40 o 
   7   3   6      497.47      471.95     21.29 o 
   8   3   6       68.70       74.95      5.84 o 
   9   3   6      163.83      160.47      8.31 o 
  10   3   6       44.82       36.29      4.90 o 
  11   3   6      111.64      116.37      5.68 o 
  12   3   6      113.15      101.02      4.34 o 
   0   4   6     1114.71     1074.19     31.56 o 
   1   4   6     1863.10     2159.12     43.15 o 
   2   4   6     1338.79     1334.95     25.27 o 
   3   4   6     1107.32     1327.52     26.51 o 
   4   4   6      479.19      481.68     13.52 o 
   5   4   6      213.86      202.89      8.24 o 
   6   4   6      691.24      632.44     19.30 o 
   7   4   6       69.51       70.50      6.26 o 
   8   4   6      379.66      374.87     11.19 o 
   9   4   6       16.70       13.35      5.48 o 
  10   4   6      131.78      137.44      6.48 o 
  11   4   6       64.02       61.11      4.63 o 
  12   4   6       13.12       10.85      3.40 o 
   1   5   6        3.46       10.30      1.92 o 
   2   5   6     3575.96     4102.44     84.85 o 
   3   5   6     2470.08     2334.68     52.09 o 
   4   5   6      610.18      657.32     21.46 o 
   5   5   6      764.96      747.89     24.29 o 
   6   5   6       40.89       44.91      5.64 o 
   7   5   6      252.81      256.25     11.15 o 
   8   5   6        0.17        2.29      5.24 o 
   9   5   6      310.49      343.87     18.01 o 
  10   5   6       68.00       59.18      5.64 o 
  11   5   6      119.72      132.86      5.70 o 
  12   5   6        8.59       13.75      2.92 o 
   0   6   6       46.76       33.61      3.73 o 
   1   6   6      466.32      529.97     13.02 o 
   2   6   6     2013.78     2026.33     46.62 o 
   3   6   6     1273.83     1325.86     34.91 o 
   4   6   6      370.92      379.94     12.52 o 
   5   6   6        0.41        3.63      4.64 o 
   6   6   6      579.85      560.09     14.05 o 
   7   6   6       18.42       14.59      5.64 o 
   8   6   6        0.57        1.02      4.94 o 
   9   6   6       57.80       59.41      6.02 o 
  10   6   6      226.12      227.44     17.84 o 
  11   6   6       18.53       15.47      3.62 o 
  12   6   6       24.43       15.12      4.39 o 
   1   7   6      559.86      634.57     17.87 o 
   2   7   6      151.08      145.52      5.81 o 
   3   7   6      344.52      296.61      9.99 o 
   4   7   6      783.04      826.79     23.40 o 
   5   7   6     1073.94      998.94     38.37 o 
   6   7   6      318.94      289.49     17.19 o 
   7   7   6      700.14      599.75     19.01 o 
   8   7   6       29.87       24.21      5.64 o 
   9   7   6      433.92      434.15     34.05 o 
  10   7   6       38.47       46.56      6.34 o 
  11   7   6       46.66       44.91      6.68 o 
   0   8   6     1260.31     1190.21     44.96 o 
   1   8   6       73.51       71.66      4.75 o 
   2   8   6     1251.07     1284.49     34.16 o 
   3   8   6      109.65      100.80      5.80 o 
   4   8   6      351.67      305.83     11.22 o 
   5   8   6      249.25      243.75      7.34 o 
   6   8   6     1509.99     1396.39     42.54 o 
   7   8   6       90.88       93.91      6.70 o 
   8   8   6        8.63       12.27      4.70 o 
   9   8   6       32.79       66.05     10.92 o 
  10   8   6      318.92      357.53     20.20 o 
  11   8   6        0.76        2.73      7.10 o 
   1   9   6      183.79      162.38      6.96 o 
   2   9   6      109.78      124.94      7.03 o 
   3   9   6     1594.97     1463.46     16.85 o 
   4   9   6      140.72      106.82      7.55 o 
   5   9   6      200.81      174.58      6.13 o 
   6   9   6      837.06      729.54     14.28 o 
   7   9   6      320.34      298.60     19.56 o 
   8   9   6        2.37        2.27      5.74 o 
   9   9   6      136.10      153.31      8.27 o 
  10   9   6      106.24      109.13      6.09 o 
   0  10   6      182.11      175.14      8.68 o 
   1  10   6      509.12      508.45      9.99 o 
   2  10   6        0.28        0.35      3.17 o 
   3  10   6        1.88       -0.70      2.75 o 
   4  10   6      215.67      191.04      5.10 o 
   5  10   6       12.16       16.77      3.92 o 
   6  10   6       66.88       51.14      4.85 o 
   7  10   6      142.50      126.87      7.18 o 
   8  10   6        0.20       -2.64      4.47 o 
   9  10   6      130.24      118.55      7.11 o 
  10  10   6        0.45       -4.17      4.17 o 
   1  11   6      995.83     1028.61     18.48 o 
   2  11   6      471.85      429.74      9.18 o 
   3  11   6      792.04      761.12     12.82 o 
   4  11   6      149.27      137.03      5.46 o 
   5  11   6      636.09      672.85     16.36 o 
   6  11   6       26.24       21.29      5.43 o 
   7  11   6        1.43       -1.09      5.04 o 
   8  11   6       10.19        7.10      4.61 o 
   9  11   6       70.19       73.96      8.04 o 
   0  12   6     1108.94     1126.16     27.98 o 
   1  12   6      266.29      254.60      7.52 o 
   2  12   6     1741.43     1883.45     31.02 o 
   3  12   6       74.80       65.90      6.85 o 
   4  12   6       13.49        5.20      4.08 o 
   5  12   6        1.05        0.74      3.56 o 
   6  12   6      192.59      199.82      6.93 o 
   7  12   6      107.48      133.65      7.61 o 
   8  12   6       61.32       58.72      6.12 o 
   1  13   6      237.09      253.89      7.82 o 
   2  13   6      113.32      123.94      6.39 o 
   3  13   6      418.96      369.88     11.40 o 
   4  13   6      190.80      179.37     10.08 o 
   5  13   6       12.16       10.96      4.79 o 
   6  13   6        8.34        5.30      6.53 o 
   7  13   6        2.34       -3.82      8.73 o 
   0  14   6      248.95      269.50     13.92 o 
   1  14   6       30.43       39.71      6.01 o 
   2  14   6      102.97      102.18      4.90 o 
   3  14   6       54.06       54.60      4.93 o 
   4  14   6        0.08        2.70      3.98 o 
   5  14   6       99.38       96.82      5.34 o 
   6  14   6       13.86       15.07      5.36 o 
   1  15   6       41.36       39.46      5.40 o 
   2  15   6      135.46      132.25      5.95 o 
   3  15   6      159.55      166.21      7.14 o 
   4  15   6       17.78       14.88      4.43 o 
   1   1   7     4663.39     4927.25     77.01 o 
   2   1   7     4179.67     4522.89     65.45 o 
   3   1   7      321.01      243.13      6.83 o 
   4   1   7      156.11      162.51      6.64 o 
   5   1   7     2539.45     2550.41     58.37 o 
   6   1   7        0.25        2.54      3.26 o 
   7   1   7      967.16      936.58     37.77 o 
   8   1   7      221.25      191.94      7.59 o 
   9   1   7      414.31      443.90     11.59 o 
  10   1   7      334.22      334.95      8.51 o 
  11   1   7      948.16      974.93     22.45 o 
  12   1   7       81.08       77.70      4.96 o 
   0   2   7     2779.78     3401.26     94.22 o 
   1   2   7     1874.94     2311.22     42.81 o 
   2   2   7       33.76       34.19      4.09 o 
   3   2   7      255.90      327.17      8.85 o 
   4   2   7     1810.45     2051.82     45.91 o 
   5   2   7     1742.90     2007.64     51.71 o 
   6   2   7      633.32      613.64     21.69 o 
   7   2   7      153.49      160.91     11.26 o 
   8   2   7      201.32      168.69      7.64 o 
   9   2   7      129.52      103.09      9.25 o 
  10   2   7      404.87      414.99     10.39 o 
  11   2   7       55.19       56.10      4.78 o 
  12   2   7      244.80      240.41      8.70 o 
   1   3   7     4613.57     4856.01     95.30 o 
   2   3   7      456.33      512.14     15.46 o 
   3   3   7     7704.20     8304.87    170.37 o 
   4   3   7     1007.37     1295.57     42.31 o 
   5   3   7      503.75      476.85     17.16 o 
   6   3   7      257.77      234.13     11.22 o 
   7   3   7      219.84      188.48     15.56 o 
   8   3   7       19.77       23.50      4.24 o 
   9   3   7       64.89       62.93      5.16 o 
  10   3   7        6.33        5.95      4.45 o 
  11   3   7       19.72       19.42      4.12 o 
  12   3   7       32.44       29.18      3.27 o 
   0   4   7      294.04      303.92     11.21 o 
   1   4   7      181.51      209.78      6.27 o 
   2   4   7     4334.96     4873.80    100.81 o 
   3   4   7      178.05      200.76      6.69 o 
   4   4   7      138.83      190.81     16.92 o 
   5   4   7      165.06      151.50      9.08 o 
   6   4   7       64.67       60.25      6.43 o 
   7   4   7      166.11      203.88      8.35 o 
   8   4   7       81.42       75.50      5.57 o 
   9   4   7       11.65       12.55      6.03 o 
  10   4   7      186.39      171.06      7.03 o 
  11   4   7        3.49        2.07      3.69 o 
  12   4   7        0.26       -0.55      2.83 o 
   1   5   7      662.97      641.09     14.49 o 
   2   5   7     6291.92     6520.24    155.81 o 
   3   5   7      768.62      721.90     19.03 o 
   4   5   7      309.33      328.85     12.83 o 
   5   5   7     1110.83     1046.96     33.26 o 
   6   5   7      572.00      522.78     22.35 o 
   7   5   7     3319.13     3213.88     76.00 o 
   8   5   7      605.66      571.54     16.38 o 
   9   5   7      380.68      351.39     12.06 o 
  10   5   7      235.22      214.98      8.17 o 
  11   5   7      291.78      308.16     12.03 o 
  12   5   7       28.04       24.65      3.86 o 
   0   6   7      443.64      469.64     17.76 o 
   1   6   7      141.13      171.22      6.88 o 
   2   6   7       59.95       76.08      6.34 o 
   3   6   7     3015.50     3080.91     78.52 o 
   4   6   7       22.30       18.54      4.08 o 
   5   6   7      377.75      387.31     17.64 o 
   6   6   7       17.27        5.86      5.75 o 
   7   6   7      306.51      297.76     12.43 o 
   8   6   7       66.07       74.89     11.09 o 
   9   6   7       98.66       96.35      6.75 o 
  10   6   7      129.10      120.05      8.50 o 
  11   6   7        9.54       11.86      3.20 o 
  12   6   7        1.29        3.28      7.10 o 
   1   7   7       11.75        6.49      2.79 o 
   2   7   7       38.25       44.98      3.72 o 
   3   7   7       67.24       53.87      4.61 o 
   4   7   7       77.62      102.34      7.14 o 
   5   7   7     1628.77     1471.92     30.82 o 
   6   7   7       77.11       74.75      7.21 o 
   7   7   7      184.61      181.56      9.44 o 
   8   7   7      171.68      145.86      8.37 o 
   9   7   7      490.42      493.49     15.32 o 
  10   7   7       19.73       25.88      8.19 o 
  11   7   7      342.48      367.36     19.10 o 
   0   8   7      575.16      600.81     25.28 o 
   1   8   7      141.06      130.39      6.53 o 
   2   8   7        0.02        0.31      3.41 o 
   3   8   7      151.78      150.90      8.51 o 
   4   8   7        7.74        5.43      3.92 o 
   5   8   7        2.24        5.22      4.18 o 
   6   8   7        9.17        9.87      4.28 o 
   7   8   7       67.31       60.10      5.52 o 
   8   8   7      366.59      369.06     12.52 o 
   9   8   7       16.89       14.19      9.28 o 
  10   8   7       20.47       26.75      8.73 o 
  11   8   7       73.08       80.79      9.28 o 
   1   9   7     2333.28     2188.08     29.61 o 
   2   9   7      212.43      199.47      5.48 o 
   3   9   7      100.58      102.93      4.56 o 
   4   9   7      161.08      166.51      5.57 o 
   5   9   7      765.60      640.58     12.90 o 
   6   9   7      130.44      120.02      5.58 o 
   7   9   7      618.53      590.46     12.66 o 
   8   9   7       10.82        6.91      5.18 o 
   9   9   7       89.49       84.03      6.30 o 
  10   9   7        6.37        2.74      5.06 o 
   0  10   7     1493.88     1470.57     38.48 o 
   1  10   7      521.27      523.75      9.78 o 
   2  10   7        8.82       11.66      3.39 o 
   3  10   7       47.23       47.38      3.67 o 
   4  10   7        3.32        6.60      3.26 o 
   5  10   7        3.81        7.62      3.15 o 
   6  10   7      196.09      175.38      8.50 o 
   7  10   7      163.43      154.00      8.90 o 
   8  10   7       11.28       11.10      5.42 o 
   9  10   7       33.71       37.54      7.31 o 
  10  10   7       40.58       38.07      5.97 o 
   1  11   7      430.15      476.85     12.81 o 
   2  11   7      180.72      188.70      5.54 o 
   3  11   7      394.20      408.94     10.63 o 
   4  11   7        5.47        4.71      3.69 o 
   5  11   7       49.28       47.43      4.32 o 
   6  11   7        0.55       -2.55      4.29 o 
   7  11   7      110.07       98.05      6.57 o 
   8  11   7       61.28       73.10      7.73 o 
   9  11   7       51.77       48.40      4.39 o 
   0  12   7      670.74      661.95     33.84 o 
   1  12   7        5.13        1.76      3.77 o 
   2  12   7        2.60        1.33      3.70 o 
   3  12   7        7.48        2.89      4.99 o 
   4  12   7       21.53       21.11      3.94 o 
   5  12   7       90.77       84.75      4.74 o 
   6  12   7      115.04      116.85      4.92 o 
   7  12   7        2.85        7.00      3.76 o 
   8  12   7        1.12        0.00      6.00 o 
   1  13   7      235.55      234.81      8.82 o 
   2  13   7        0.26        3.38      4.39 o 
   3  13   7      677.24      677.05     16.26 o 
   4  13   7       80.76       80.39      5.94 o 
   5  13   7      139.87      155.91      9.18 o 
   6  13   7        7.22       11.43      6.53 o 
   0  14   7        3.70       -2.30      4.33 o 
   1  14   7       10.04        9.71      4.07 o 
   2  14   7      239.03      255.08     11.49 o 
   3  14   7      104.18      119.04      5.97 o 
   4  14   7        0.63        4.48      4.07 o 
   5  14   7       10.64       14.76      5.20 o 
   1  15   7      339.06      345.22     13.37 o 
   2  15   7        1.05       -1.58      3.21 o 
   3  15   7      121.64      136.40      5.78 o 
   4  15   7       28.65       14.74      5.46 o 
   0   0   8     1091.78     1315.73     42.43 o 
   1   0   8     2807.78     3410.20     87.91 o 
   2   0   8       10.85        7.81      2.73 o 
   3   0   8        8.27        3.08      2.53 o 
   4   0   8     5873.32     6483.11    200.48 o 
   5   0   8     1572.87     1742.90     65.03 o 
   6   0   8     1519.30     1607.93     60.97 o 
   7   0   8        0.77       -1.09      8.19 o 
   8   0   8       31.29       31.97      7.91 o 
   9   0   8      199.79      184.70     11.77 o 
  10   0   8     1028.25     1162.99     35.31 o 
  11   0   8       19.23       14.74      5.40 o 
  12   0   8        7.58        3.60      6.43 o 
   1   1   8     5430.34     6124.54    104.63 o 
   2   1   8        0.20        3.20      1.69 o 
   3   1   8     9914.91    10624.36    229.38 o 
   4   1   8      238.00      250.41     10.78 o 
   5   1   8      707.52      720.61     28.38 o 
   6   1   8      817.94      921.09     37.75 o 
   7   1   8      339.13      309.47     21.29 o 
   8   1   8      321.68      320.69      9.80 o 
   9   1   8       36.59       29.44      4.73 o 
  10   1   8       82.49       83.60      5.33 o 
  11   1   8        4.20        8.47      3.85 o 
  12   1   8       24.16       22.20      3.82 o 
   0   2   8        3.09        5.88      2.65 o 
   1   2   8     1757.47     1951.53     55.92 o 
   2   2   8      837.82      876.60     18.30 o 
   3   2   8       11.61        9.80      2.57 o 
   4   2   8      585.45      701.70     29.52 o 
   5   2   8      329.72      347.57     24.80 o 
   6   2   8     1350.68     1333.36     89.07 o 
   7   2   8      712.30      640.20     27.72 o 
   8   2   8      135.17      143.34      8.00 o 
   9   2   8      174.08      145.56      5.88 o 
  10   2   8       38.45       29.73      4.21 o 
  11   2   8        8.15        4.54      3.97 o 
  12   2   8        0.73        5.79      3.19 o 
   1   3   8     1231.31     1379.03     28.37 o 
   2   3   8      309.66      338.43      9.50 o 
   3   3   8     1281.68     1225.72     32.00 o 
   4   3   8      396.28      378.10     16.65 o 
   5   3   8      873.54      719.61     24.01 o 
   6   3   8      467.84      426.91     17.08 o 
   7   3   8      595.28      601.83     20.09 o 
   8   3   8      126.11      128.83      6.01 o 
   9   3   8     1329.70     1356.34     26.63 o 
  10   3   8       94.45       92.18      5.83 o 
  11   3   8        2.99        3.72      3.88 o 
  12   3   8        0.22        0.40      3.11 o 
   0   4   8      228.02      283.25     17.41 o 
   1   4   8     1164.86     1347.18     28.09 o 
   2   4   8       31.64       15.54      2.67 o 
   3   4   8      799.31      885.19     24.55 o 
   4   4   8      456.66      399.89     17.15 o 
   5   4   8        2.86        1.82      3.68 o 
   6   4   8     1232.99     1174.85     45.14 o 
   7   4   8       59.64       50.29      4.16 o 
   8   4   8      947.07      915.17     24.11 o 
   9   4   8        4.11       -2.91      5.75 o 
  10   4   8      278.95      285.34     12.13 o 
  11   4   8       96.73       83.85      4.91 o 
  12   4   8      179.29      185.80     11.11 o 
   1   5   8       32.32       31.20      3.06 o 
   2   5   8      753.48      931.97     23.87 o 
   3   5   8        2.40        4.94      2.92 o 
   4   5   8       16.66        9.18      4.19 o 
   5   5   8      596.64      587.44     24.28 o 
   6   5   8        1.70        0.42      3.99 o 
   7   5   8     1338.77     1286.53     92.38 o 
   8   5   8      142.08      147.93      9.91 o 
   9   5   8      238.25      218.87     12.61 o 
  10   5   8        0.39        0.17      4.43 o 
  11   5   8        4.86        5.58      3.34 o 
  12   5   8        4.48        4.91      4.63 o 
   0   6   8      593.70      685.57     27.40 o 
   1   6   8      662.88      722.38     20.33 o 
   2   6   8        0.70        1.42      2.66 o 
   3   6   8      265.39      266.35     11.58 o 
   4   6   8     1051.88     1086.86     60.04 o 
   5   6   8      291.25      304.63     15.42 o 
   6   6   8       11.23        6.14      6.14 o 
   7   6   8      206.02      174.42      9.70 o 
   8   6   8      190.48      166.49      9.31 o 
   9   6   8       52.55       56.16      6.70 o 
  10   6   8       16.03       16.48      4.54 o 
  11   6   8       22.48       31.11      3.24 o 
   1   7   8        4.76        3.69      2.98 o 
   2   7   8      311.89      260.94      9.08 o 
   3   7   8      773.52      677.00     20.31 o 
   4   7   8      171.56      184.25     30.29 o 
   5   7   8      513.57      467.74     15.71 o 
   6   7   8       14.36       16.27      5.75 o 
   7   7   8      208.18      178.11      9.17 o 
   8   7   8        2.96        6.61      4.95 o 
   9   7   8      939.35      913.03     25.38 o 
  10   7   8      144.54      163.50     10.10 o 
  11   7   8      116.10      102.66     11.74 o 
   0   8   8     1186.08     1069.41     41.69 o 
   1   8   8      592.16      575.74     20.01 o 
   2   8   8      258.01      224.30      9.54 o 
   3   8   8       74.27       70.44      4.83 o 
   4   8   8     1763.28     1668.66     34.83 o 
   5   8   8     1232.87     1230.07     22.90 o 
   6   8   8      750.22      738.95     15.41 o 
   7   8   8       60.32       73.41      5.39 o 
   8   8   8      209.93      232.76     12.92 o 
   9   8   8      321.78      311.68     19.10 o 
  10   8   8       93.84      104.33     10.37 o 
  11   8   8        8.45        2.73      6.55 o 
   1   9   8      689.81      718.10     10.89 o 
   2   9   8       47.16       45.42      4.14 o 
   3   9   8        2.09        4.40      3.41 o 
   4   9   8       71.40       69.12      4.44 o 
   5   9   8        9.14        7.08      3.66 o 
   6   9   8      270.80      233.60      7.61 o 
   7   9   8       72.07       69.52      4.73 o 
   8   9   8       41.04       39.38      5.70 o 
   9   9   8       69.36       62.24      6.64 o 
  10   9   8       30.06       32.60      5.21 o 
   0  10   8      603.39      622.38     15.36 o 
   1  10   8        5.99        7.20      3.45 o 
   2  10   8       69.48       62.46      4.01 o 
   3  10   8       60.94       53.97      3.87 o 
   4  10   8       50.60       58.27      4.07 o 
   5  10   8       96.68       95.05      4.62 o 
   6  10   8       25.04       23.34      5.94 o 
   7  10   8       29.82       23.77      5.86 o 
   8  10   8        0.38       -0.10      5.10 o 
   9  10   8       63.92       51.61      5.38 o 
   1  11   8     1047.34     1105.14     20.69 o 
   2  11   8       19.60       20.16      3.53 o 
   3  11   8      438.72      444.71      9.48 o 
   4  11   8       49.24       56.80      3.65 o 
   5  11   8      199.13      221.26      7.17 o 
   6  11   8        0.13        1.08      4.14 o 
   7  11   8       37.70       40.37      5.28 o 
   8  11   8        0.24       -1.15      3.93 o 
   9  11   8       28.90       34.64      6.00 o 
   0  12   8      893.52     1039.84     38.21 o 
   1  12   8      125.51      116.02      5.83 o 
   2  12   8      567.02      647.17     18.14 o 
   3  12   8      119.22      128.22      7.16 o 
   4  12   8      982.83     1044.42     17.86 o 
   5  12   8      100.54      108.73      5.21 o 
   6  12   8      124.61      115.19      6.38 o 
   7  12   8        0.33       -0.10      4.19 o 
   1  13   8       37.00       46.12      4.89 o 
   2  13   8      138.31      134.51      6.81 o 
   3  13   8        2.82        4.72      4.60 o 
   4  13   8       31.57       23.37      4.99 o 
   5  13   8       63.66       59.55      5.56 o 
   6  13   8       12.83        7.58      6.68 o 
   0  14   8        2.83        4.25      4.58 o 
   1  14   8       85.36       94.02      8.52 o 
   2  14   8        4.81        8.70      3.98 o 
   3  14   8        0.10        0.00      4.81 o 
   4  14   8        7.75       10.23      5.20 o 
   5  14   8       69.79       73.14      9.28 o 
   1  15   8      105.61      109.80      6.28 o 
   2  15   8       22.42       22.68      4.63 o 
   3  15   8       48.22       48.45      3.76 o 
   1   1   9     1459.65     1800.82     36.46 o 
   2   1   9       48.05       61.40      4.07 o 
   3   1   9       71.69       69.67      4.73 o 
   4   1   9       87.69       99.76      8.33 o 
   5   1   9      645.24      688.10     23.31 o 
   6   1   9      398.95      403.64     49.13 o 
   7   1   9      215.08      222.21     12.62 o 
   8   1   9      288.92      269.91     10.44 o 
   9   1   9       33.04       32.12      4.85 o 
  10   1   9        0.81        2.63      3.83 o 
  11   1   9      182.10      178.29      8.13 o 
  12   1   9       33.11       32.45      6.23 o 
   0   2   9     2582.37     3336.60     93.25 o 
   1   2   9      604.80      663.62     14.94 o 
   2   2   9     5702.67     5868.33    132.46 o 
   3   2   9     1048.80     1063.60     40.72 o 
   4   2   9     4752.99     4835.03    139.33 o 
   5   2   9       13.68       12.70      4.11 o 
   6   2   9     1043.40      964.10     38.37 o 
   7   2   9      211.25      215.63     13.71 o 
   8   2   9     1241.48     1250.89     30.71 o 
   9   2   9       21.90       17.64      3.91 o 
  10   2   9      218.31      211.69      8.18 o 
  11   2   9      242.59      231.33      8.33 o 
  12   2   9      567.65      600.12     18.73 o 
   1   3   9      662.41      721.36     17.44 o 
   2   3   9       32.84       31.61      4.04 o 
   3   3   9      222.66      248.07     12.72 o 
   4   3   9     1305.18     1416.64     53.07 o 
   5   3   9      234.69      191.32      9.74 o 
   6   3   9     1646.96     1580.43     59.81 o 
   7   3   9      163.16      165.29      7.02 o 
   8   3   9       30.96       22.29      4.20 o 
   9   3   9      525.83      530.67     13.41 o 
  10   3   9        1.01        3.62      4.84 o 
  11   3   9       73.82       67.38      4.78 o 
  12   3   9      178.28      183.74     11.50 o 
   0   4   9     3766.99     4094.87    113.97 o 
   1   4   9      407.88      439.54     12.27 o 
   2   4   9      244.35      261.31     13.74 o 
   3   4   9      384.97      399.59     15.25 o 
   4   4   9     1020.07     1125.38     43.03 o 
   5   4   9       21.51       16.90      4.65 o 
   6   4   9        4.04       10.06      4.38 o 
   7   4   9      465.92      425.55     10.66 o 
   8   4   9       23.22       20.73      4.70 o 
   9   4   9      284.88      273.73     14.35 o 
  10   4   9      224.57      198.55      7.50 o 
  11   4   9       75.43       61.89      4.39 o 
  12   4   9       15.83       18.00      2.84 o 
   1   5   9      547.94      480.58     14.66 o 
   2   5   9      507.35      502.84     17.95 o 
   3   5   9      254.97      250.61     11.66 o 
   4   5   9      152.48      146.38      9.84 o 
   5   5   9      469.88      470.38     20.83 o 
   6   5   9      413.14      388.38     16.40 o 
   7   5   9      248.39      207.37      8.25 o 
   8   5   9      535.44      500.46     30.13 o 
   9   5   9       76.61       69.76      6.46 o 
  10   5   9       90.77       76.36      5.48 o 
  11   5   9        7.80        8.62      3.27 o 
  12   5   9       19.57       24.56      6.00 o 
   0   6   9      222.49      211.11     16.10 o 
   1   6   9        2.45        2.27      2.81 o 
   2   6   9     2981.60     2708.49     62.54 o 
   3   6   9     1462.56     1423.45     61.01 o 
   4   6   9     4852.89     4685.07    167.90 o 
   5   6   9        2.58        0.17      6.14 o 
   6   6   9     1074.48     1078.66     29.45 o 
   7   6   9      639.96      655.41     36.03 o 
   8   6   9      323.88      360.06     13.89 o 
   9   6   9        0.18        1.74      4.70 o 
  10   6   9      305.74      332.64     11.67 o 
  11   6   9        0.36        5.24      4.96 o 
   1   7   9       67.90       74.35      8.15 o 
   2   7   9        1.70        0.88      3.30 o 
   3   7   9      179.84      151.46      9.68 o 
   4   7   9      544.55      546.89     16.20 o 
   5   7   9      146.47      173.00      7.47 o 
   6   7   9       15.98        2.77      5.04 o 
   7   7   9       11.67       10.84      5.12 o 
   8   7   9        0.99       -0.33      4.28 o 
   9   7   9      180.04      174.19      8.18 o 
  10   7   9        1.56        3.25      3.46 o 
  11   7   9       15.74        9.83      7.10 o 
   0   8   9        5.88        6.53      5.97 o 
   1   8   9      834.76      764.38     25.45 o 
   2   8   9      241.48      211.99      6.63 o 
   3   8   9     1198.16     1104.57     23.18 o 
   4   8   9      169.88      161.81      7.64 o 
   5   8   9      176.26      167.12      7.85 o 
   6   8   9       67.72       76.17      5.49 o 
   7   8   9        7.76        6.78      4.11 o 
   8   8   9       39.83       38.12      4.55 o 
   9   8   9       24.07       19.57      8.46 o 
  10   8   9       12.96        5.48      5.95 o 
   1   9   9      100.22      109.30      4.08 o 
   2   9   9      746.39      677.21     12.68 o 
   3   9   9       71.94       57.50      4.22 o 
   4   9   9       17.28       12.00      3.83 o 
   5   9   9       13.56       12.13      4.39 o 
   6   9   9        0.78        2.32      4.24 o 
   7   9   9        0.10        0.78      4.04 o 
   8   9   9       79.03       67.30      7.24 o 
   9   9   9        9.75        9.39      5.28 o 
  10   9   9       19.62       17.61      6.00 o 
   0  10   9     2242.02     2247.27     39.30 o 
   1  10   9      180.13      192.56      6.07 o 
   2  10   9     1695.51     1706.53     30.47 o 
   3  10   9       96.09       91.79      4.37 o 
   4  10   9      990.06     1039.25     20.87 o 
   5  10   9      393.35      344.93     15.88 o 
   6  10   9     1051.52     1042.92     31.59 o 
   7  10   9       42.13       37.58      6.02 o 
   8  10   9      244.29      234.41     10.86 o 
   9  10   9        0.02       -0.70      4.09 o 
   1  11   9       13.77       14.03      4.63 o 
   2  11   9       68.32       64.94      4.19 o 
   3  11   9        9.96       14.66      3.07 o 
   4  11   9       49.80       52.67      3.59 o 
   5  11   9       32.09       26.85      4.14 o 
   6  11   9        0.37       -0.83      4.47 o 
   7  11   9        1.11        2.36      4.25 o 
   8  11   9       24.58       24.65      3.89 o 
   0  12   9      202.91      233.62     15.83 o 
   1  12   9       40.74       41.65      5.28 o 
   2  12   9       19.97       25.98      3.94 o 
   3  12   9        2.95        5.90      3.54 o 
   4  12   9      208.36      208.65      6.40 o 
   5  12   9      215.36      219.25      6.51 o 
   6  12   9        6.63        9.94      4.23 o 
   7  12   9        3.07        4.94      4.04 o 
   1  13   9       12.14        9.32      4.49 o 
   2  13   9       35.27       36.33      6.14 o 
   3  13   9       31.07       28.12      4.89 o 
   4  13   9        4.57        4.07      4.71 o 
   5  13   9        1.41        1.95      4.71 o 
   6  13   9      105.64       99.34     12.01 o 
   0  14   9      572.16      614.46     49.67 o 
   1  14   9        1.73        2.55      3.78 o 
   2  14   9      790.96      902.39     18.37 o 
   3  14   9       76.87       75.45      6.14 o 
   4  14   9      245.92      217.79     13.10 o 
   1  15   9       23.57       25.65      4.25 o 
   2  15   9       20.03       19.79      3.86 o 
   0   0  10    28256.31    32106.04   1232.62 o 
   1   0  10     1262.33     1476.11     59.60 o 
   2   0  10       90.47       49.65      5.33 o 
   3   0  10     3350.25     3918.65    179.58 o 
   4   0  10     1066.12      935.27     37.44 o 
   5   0  10      478.19      389.74     27.29 o 
   6   0  10     2714.91     2712.32    141.37 o 
   7   0  10      104.48      100.14     10.95 o 
   8   0  10      556.13      506.96     23.74 o 
   9   0  10       70.15       61.14      8.68 o 
  10   0  10      657.03      654.52     22.77 o 
  11   0  10        7.85        6.55      5.46 o 
  12   0  10        0.83        6.55      8.73 o 
   1   1  10     1267.87     1357.61     30.64 o 
   2   1  10     2393.99     2651.48     65.99 o 
   3   1  10      979.51      960.01     30.99 o 
   4   1  10      506.23      515.27     18.96 o 
   5   1  10        4.53        5.67      5.51 o 
   6   1  10       31.62       16.38      6.95 o 
   7   1  10      483.83      531.99     17.83 o 
   8   1  10      466.69      431.94     14.26 o 
   9   1  10       27.43       20.66      4.65 o 
  10   1  10      213.89      202.49      6.93 o 
  11   1  10      226.56      244.17     14.32 o 
  12   1  10        2.24        3.44      4.66 o 
   0   2  10      145.51      175.23      8.82 o 
   1   2  10     1174.08     1466.05     35.00 o 
   2   2  10      406.58      479.33     18.62 o 
   3   2  10      241.61      247.02     28.38 o 
   4   2  10      273.23      274.62     24.29 o 
   5   2  10      358.44      367.68     39.03 o 
   6   2  10       94.73       83.30      9.28 o 
   7   2  10      376.03      347.14     10.57 o 
   8   2  10       75.31       70.07      5.30 o 
   9   2  10       41.06       33.98      4.40 o 
  10   2  10       15.01       12.53      4.16 o 
  11   2  10       98.41      100.48      5.76 o 
  12   2  10        7.37       11.24      3.62 o 
   1   3  10     1662.43     2111.27     47.85 o 
   2   3  10     2152.17     2392.58     80.57 o 
   3   3  10     3564.46     3756.18    135.28 o 
   4   3  10      819.49      750.04     30.49 o 
   5   3  10      251.45      264.28     14.61 o 
   6   3  10       59.56       65.80      7.91 o 
   7   3  10     1011.31      946.80     19.97 o 
   8   3  10       63.41       54.92      4.61 o 
   9   3  10      247.62      278.99      8.55 o 
  10   3  10      102.31       90.67      5.78 o 
  11   3  10      131.09      124.42      5.92 o 
  12   3  10       22.09       27.58      6.89 o 
   0   4  10     2183.28     2007.76    134.29 o 
   1   4  10       17.75       14.62      3.40 o 
   2   4  10     2481.40     2529.06     96.91 o 
   3   4  10      164.08      159.34     10.61 o 
   4   4  10     2039.58     1974.22    102.62 o 
   5   4  10      152.96      184.25     12.28 o 
   6   4  10     1002.94      907.31     48.66 o 
   7   4  10      964.17      905.06     18.81 o 
   8   4  10      489.42      475.74     30.18 o 
   9   4  10       15.67       15.61      5.93 o 
  10   4  10       99.45      109.91      5.83 o 
  11   4  10       14.85       19.02      3.40 o 
  12   4  10      173.65      173.58      9.83 o 
   1   5  10      595.21      641.36     19.00 o 
   2   5  10       11.52       11.03      3.63 o 
   3   5  10      243.37      246.49     14.08 o 
   4   5  10      442.29      462.87     21.03 o 
   5   5  10       92.52       98.33      6.37 o 
   6   5  10       11.89       15.84      4.89 o 
   7   5  10      196.40      185.89     15.77 o 
   8   5  10        0.10        0.00      5.75 o 
   9   5  10        0.29        2.08      5.12 o 
  10   5  10       54.98       44.93      4.73 o 
  11   5  10        9.18        8.34      2.97 o 
   0   6  10       48.09       57.84      7.07 o 
   1   6  10     1161.15     1160.39     31.99 o 
   2   6  10      559.99      556.27     15.83 o 
   3   6  10       62.20       73.34      7.29 o 
   4   6  10       26.44       16.96      4.64 o 
   5   6  10      428.74      374.32     19.46 o 
   6   6  10       39.69       44.61      6.82 o 
   7   6  10        0.02        1.46      5.75 o 
   8   6  10      491.04      421.28     16.65 o 
   9   6  10       19.07       16.09      4.70 o 
  10   6  10      121.69      109.62      6.03 o 
  11   6  10       17.87       10.60      4.57 o 
   1   7  10       52.07       51.59      5.33 o 
   2   7  10      101.26      104.42      6.40 o 
   3   7  10     2364.96     2186.64     41.69 o 
   4   7  10      100.29       96.14      5.12 o 
   5   7  10      109.12       96.19      6.95 o 
   6   7  10       14.25        9.84      4.55 o 
   7   7  10        3.62        2.43      4.70 o 
   8   7  10       13.29       16.22      4.77 o 
   9   7  10       26.40       25.76      4.34 o 
  10   7  10       59.73       67.28      7.10 o 
   0   8  10     1355.51     1170.87     33.35 o 
   1   8  10      106.73      108.01      4.32 o 
   2   8  10     1657.67     1519.29     24.43 o 
   3   8  10      872.63      865.85     17.43 o 
   4   8  10     1063.86     1029.56     21.80 o 
   5   8  10       15.40        6.67      4.47 o 
   6   8  10     1347.83     1327.34     28.76 o 
   7   8  10      151.36      135.26      6.81 o 
   8   8  10      232.80      246.83     12.97 o 
   9   8  10       23.12       20.73      7.17 o 
  10   8  10       40.85       38.35      6.36 o 
   1   9  10      389.10      385.13      7.52 o 
   2   9  10      138.62      115.64      5.22 o 
   3   9  10       56.33       57.45      4.33 o 
   4   9  10       69.15       48.08      5.95 o 
   5   9  10      613.85      598.37     14.69 o 
   6   9  10       51.92       42.38      4.91 o 
   7   9  10      354.90      321.83     13.79 o 
   8   9  10       55.84       46.93      7.20 o 
   9   9  10        1.26        1.19      4.76 o 
   0  10  10      926.75      925.93     36.96 o 
   1  10  10      162.25      143.09      5.50 o 
   2  10  10      142.99      136.00      5.27 o 
   3  10  10       71.45       64.53      4.03 o 
   4  10  10       31.22       25.97      3.81 o 
   5  10  10      127.69      111.28      5.85 o 
   6  10  10       18.40       14.18      3.86 o 
   7  10  10        1.71        0.35      4.89 o 
   8  10  10        2.98        4.22      4.48 o 
   9  10  10       30.27       38.81      4.27 o 
   1  11  10        6.05        4.13      4.38 o 
   2  11  10       52.77       49.76      3.99 o 
   3  11  10       42.28       44.18      3.91 o 
   4  11  10        0.34       -1.17      2.90 o 
   5  11  10      124.19      106.82      5.68 o 
   6  11  10        3.65        2.08      4.09 o 
   7  11  10      156.55      152.22      7.32 o 
   8  11  10      158.25      177.59      6.20 o 
   0  12  10      323.05      356.98     19.65 o 
   1  12  10      291.54      298.11     10.95 o 
   2  12  10      895.44      925.60     17.71 o 
   3  12  10        2.50        1.68      3.50 o 
   4  12  10      539.40      583.99     12.92 o 
   5  12  10        0.10       -0.08      3.83 o 
   6  12  10       56.64       65.66      7.63 o 
   7  12  10      159.11      182.31     10.37 o 
   1  13  10      497.27      572.39     20.54 o 
   2  13  10       63.97       57.34      9.01 o 
   3  13  10       84.01       94.05      7.21 o 
   4  13  10       47.31       44.90      4.65 o 
   5  13  10        0.54        2.03      5.46 o 
   0  14  10        0.40       -1.79      4.04 o 
   1  14  10        0.02       -0.55      3.47 o 
   2  14  10       83.79       76.85      6.59 o 
   3  14  10      105.16      120.33      6.53 o 
   4  14  10        5.49        4.37      7.10 o 
   1  15  10       89.81       88.97      7.10 o 
   1   1  11     4456.54     4799.48    141.33 o 
   2   1  11      489.24      521.73     22.39 o 
   3   1  11     2111.06     2120.20     78.74 o 
   4   1  11       10.18       15.01      6.18 o 
   5   1  11     5687.53     5752.15    291.48 o 
   6   1  11      605.74      512.01     36.03 o 
   7   1  11        2.12        2.08      6.13 o 
   8   1  11       41.94       37.09      5.93 o 
   9   1  11       42.39       43.61      5.41 o 
  10   1  11       42.20       42.51      3.88 o 
  11   1  11        2.03        4.27      3.67 o 
  12   1  11       14.46       16.38      8.19 o 
   0   2  11      908.18      963.15     35.64 o 
   1   2  11      682.05      734.01     21.97 o 
   2   2  11     2568.04     2712.60     98.81 o 
   3   2  11      893.44      944.38     37.62 o 
   4   2  11      121.47      130.85     10.40 o 
   5   2  11      223.02      178.70     12.72 o 
   6   2  11      143.79      122.40      8.65 o 
   7   2  11      123.38       97.03      6.68 o 
   8   2  11       12.71        8.23      4.69 o 
   9   2  11      178.10      161.39      6.50 o 
  10   2  11        9.42        7.15      3.90 o 
  11   2  11        7.56        9.58      3.58 o 
   1   3  11     2170.37     2319.52     94.23 o 
   2   3  11      426.91      493.73     21.61 o 
   3   3  11     2331.69     2426.67     89.54 o 
   4   3  11       79.67       86.41      8.63 o 
   5   3  11      436.48      472.57     50.22 o 
   6   3  11      483.41      423.84     11.91 o 
   7   3  11        1.87        4.33      4.26 o 
   8   3  11      106.35       96.81      6.51 o 
   9   3  11      258.71      273.62     11.91 o 
  10   3  11       70.96       63.16      5.76 o 
  11   3  11      121.96      122.65      6.75 o 
   0   4  11     1799.49     1868.75     70.23 o 
   1   4  11       11.90       13.60      3.70 o 
   2   4  11       49.22       52.46      5.55 o 
   3   4  11     1240.01     1331.48     51.13 o 
   4   4  11        0.15        3.02      5.75 o 
   5   4  11     1048.05      947.51     19.76 o 
   6   4  11      762.20      705.10     16.09 o 
   7   4  11       64.48       45.98      5.87 o 
   8   4  11      674.48      677.29     27.89 o 
   9   4  11       97.57       83.60      7.03 o 
  10   4  11       11.96        7.01      4.04 o 
  11   4  11        8.59       10.75      3.06 o 
   1   5  11       45.03       41.49      4.80 o 
   2   5  11      121.02      136.72      9.22 o 
   3   5  11      617.54      571.88     28.93 o 
   4   5  11     1426.46     1336.16     52.10 o 
   5   5  11     2423.34     2191.84     39.70 o 
   6   5  11       34.88       23.53      5.13 o 
   7   5  11     1055.10     1015.54     23.21 o 
   8   5  11       81.46       64.65      7.21 o 
   9   5  11      372.38      323.97     16.65 o 
  10   5  11       36.37       30.64      4.32 o 
  11   5  11      116.25      118.45      6.56 o 
   0   6  11      746.05      794.76     45.85 o 
   1   6  11      151.39      149.88      8.13 o 
   2   6  11        1.39        0.53      4.12 o 
   3   6  11       83.77      102.67      7.72 o 
   4   6  11     1121.52     1061.41     26.83 o 
   5   6  11     1491.17     1383.69     31.79 o 
   6   6  11      299.47      251.00      8.44 o 
   7   6  11        1.62        6.77      5.45 o 
   8   6  11       12.94       10.01      5.12 o 
   9   6  11      145.76      127.69     10.37 o 
  10   6  11        1.90        5.22      3.26 o 
  11   6  11       20.82       15.83      7.10 o 
   1   7  11       72.87       63.73      4.57 o 
   2   7  11      203.29      218.55      6.17 o 
   3   7  11      191.19      170.18      6.83 o 
   4   7  11       37.64       39.57      4.60 o 
   5   7  11     2351.24     2201.01     53.78 o 
   6   7  11      255.66      233.02      9.53 o 
   7   7  11      621.16      560.59     17.15 o 
   8   7  11      189.18      163.52      7.85 o 
   9   7  11       22.62       25.44      3.95 o 
  10   7  11        1.81        6.00      7.10 o 
   0   8  11      491.47      535.04     13.52 o 
   1   8  11        9.98        6.68      2.80 o 
   2   8  11      183.65      179.59      6.12 o 
   3   8  11      388.98      358.43      9.86 o 
   4   8  11       20.02       16.76      4.72 o 
   5   8  11      387.67      348.43     10.72 o 
   6   8  11      442.55      406.13     15.60 o 
   7   8  11      112.92      103.90      6.03 o 
   8   8  11       42.07       42.61      4.50 o 
   9   8  11        5.03        7.03      6.26 o 
  10   8  11      150.71      177.40     10.92 o 
   1   9  11      553.67      552.00      9.81 o 
   2   9  11      245.00      251.24      8.50 o 
   3   9  11     1429.45     1409.95     24.25 o 
   4   9  11      171.26      158.77      9.98 o 
   5   9  11      995.51      972.85     20.57 o 
   6   9  11       55.73       52.54      8.87 o 
   7   9  11        2.63       -0.77      3.71 o 
   8   9  11        1.74        0.87      5.09 o 
   9   9  11      142.21      151.74      6.97 o 
   0  10  11      330.00      313.66     15.39 o 
   1  10  11      465.83      481.87     19.09 o 
   2  10  11        0.52        0.50      3.68 o 
   3  10  11       67.85       69.05      4.04 o 
   4  10  11      118.08      123.96      5.62 o 
   5  10  11      381.15      374.96     10.27 o 
   6  10  11        4.23        4.87      3.63 o 
   7  10  11       39.43       58.01      5.70 o 
   8  10  11       27.03       26.16      4.21 o 
   9  10  11      127.19      145.74      9.28 o 
   1  11  11       22.23       18.91      5.28 o 
   2  11  11       33.79       33.49      3.96 o 
   3  11  11      244.40      258.86      7.22 o 
   4  11  11       42.56       35.65      3.41 o 
   5  11  11      181.51      192.97     15.84 o 
   6  11  11      176.86      181.84      7.04 o 
   7  11  11       25.36       26.68      3.62 o 
   8  11  11        0.40        0.00      6.00 o 
   0  12  11      169.16      139.74     13.10 o 
   1  12  11       24.60       14.98      4.06 o 
   2  12  11       22.96       18.74      3.97 o 
   3  12  11       24.03       18.38      3.72 o 
   4  12  11        1.07        2.38      5.26 o 
   5  12  11      173.03      184.39     21.83 o 
   6  12  11       16.51       14.74      5.46 o 
   1  13  11      412.75      450.32     23.16 o 
   2  13  11        0.18        2.73      5.11 o 
   3  13  11      541.43      549.65     15.99 o 
   4  13  11        0.92        4.87      4.95 o 
   5  13  11       67.55       81.33     10.92 o 
   0  14  11        0.46       21.12     14.46 o 
   1  14  11       10.42       14.09      3.25 o 
   2  14  11       24.07       20.34      3.44 o 
   3  14  11      322.76      343.58     26.75 o 
   6   0  12     1132.35      987.69     34.93 o 
   7   0  12        6.09        4.37      8.49 o 
   8   0  12       46.10       39.93      8.29 o 
   9   0  12       27.66       15.70      6.53 o 
  10   0  12       14.04       19.99      4.97 o 
  11   0  12      111.55      142.47      8.19 o 
   1   1  12     5117.14     5295.82    266.92 o 
   2   1  12       23.11       17.47      7.10 o 
   3   1  12     2981.15     3260.90    168.12 o 
   4   1  12      128.41      141.37     17.47 o 
   5   1  12      373.18      411.02     32.75 o 
   6   1  12      323.60      281.38     13.14 o 
   7   1  12      175.39      153.61      9.64 o 
   8   1  12        3.11        0.30      5.01 o 
   9   1  12       47.34       39.69      5.03 o 
  10   1  12        1.16       -0.30      3.76 o 
  11   1  12       81.30       84.72      8.85 o 
   0   2  12      137.93      159.93     15.28 o 
   1   2  12      149.20      149.56     13.65 o 
   2   2  12      187.83      203.35     12.35 o 
   3   2  12      319.48      287.78     15.81 o 
   4   2  12       13.57        9.00      6.68 o 
   5   2  12      220.88      177.95     20.20 o 
   6   2  12      310.16      289.39     40.67 o 
   7   2  12       20.57       17.48      5.67 o 
   8   2  12      228.78      190.54      7.55 o 
   9   2  12       28.25       26.52      3.81 o 
  10   2  12       33.31       33.55      5.56 o 
  11   2  12        5.56        9.25      3.08 o 
   1   3  12      458.10      426.57     16.36 o 
   2   3  12       89.62      102.86      8.63 o 
   3   3  12      777.05      786.09     32.41 o 
   4   3  12      380.14      405.32     25.11 o 
   5   3  12     1177.27     1001.42     25.31 o 
   6   3  12      196.78      191.67      8.14 o 
   7   3  12     1703.82     1540.28     57.28 o 
   8   3  12        4.21        1.57      3.60 o 
   9   3  12      190.96      192.25     18.55 o 
  10   3  12       12.00       11.00      4.36 o 
  11   3  12       68.16       63.18      3.86 o 
   0   4  12       57.46       74.21     18.83 o 
   1   4  12        2.53        1.85      4.15 o 
   2   4  12      274.24      219.71     13.28 o 
   3   4  12      105.94       84.84      8.85 o 
   4   4  12      998.25      915.39     37.62 o 
   5   4  12      172.26      136.31      6.39 o 
   6   4  12       32.37       33.46      4.56 o 
   7   4  12     2010.90     1980.10     41.76 o 
   8   4  12       62.62       59.39      5.42 o 
   9   4  12       37.17       30.24      5.81 o 
  10   4  12      133.61      119.86      5.74 o 
  11   4  12       71.03       85.22      7.99 o 
   1   5  12      192.63      174.55      9.85 o 
   2   5  12        9.64        7.73      5.75 o 
   3   5  12     3016.15     2654.30    143.49 o 
   4   5  12        1.51        0.81      4.11 o 
   5   5  12      243.65      237.88     19.85 o 
   6   5  12      123.94      101.55      6.65 o 
   7   5  12      198.58      199.37     14.18 o 
   8   5  12       95.69       79.19      7.34 o 
   9   5  12      119.70      123.04      7.46 o 
  10   5  12        0.83        1.23      3.32 o 
  11   5  12        0.68        2.33      2.59 o 
   0   6  12        4.08        9.87      6.94 o 
   1   6  12       18.92       16.54      5.48 o 
   2   6  12       25.94       15.15      3.60 o 
   3   6  12      543.21      467.51     14.05 o 
   4   6  12      318.89      284.94      8.01 o 
   5   6  12     1338.79     1289.96     28.36 o 
   6   6  12       38.59       26.99      4.70 o 
   7   6  12       41.32       29.68      5.95 o 
   8   6  12        1.33       -3.15      4.34 o 
   9   6  12        7.42        3.46      3.91 o 
  10   6  12        4.00        4.42      3.72 o 
   1   7  12     2114.33     1995.32     36.44 o 
   2   7  12     2107.25     2053.58     38.22 o 
   3   7  12      637.86      574.58     17.01 o 
   4   7  12        8.05        2.08      3.91 o 
   5   7  12      584.73      548.69     15.75 o 
   6   7  12      122.21      106.85      6.74 o 
   7   7  12      344.98      308.47     10.50 o 
   8   7  12       22.77       18.79      4.34 o 
   9   7  12        0.99        0.36      3.42 o 
  10   7  12        3.54        6.00      6.00 o 
   0   8  12     2169.56     2397.30     69.46 o 
   1   8  12       56.50       77.19      3.80 o 
   2   8  12       31.86       30.37      3.91 o 
   3   8  12      477.94      432.44     13.26 o 
   4   8  12      417.17      395.38     11.50 o 
   5   8  12       60.59       62.20      5.51 o 
   6   8  12      213.16      217.17      8.21 o 
   7   8  12      276.02      293.56     10.64 o 
   8   8  12       21.41       23.28      3.95 o 
   9   8  12       23.53       27.83      5.86 o 
   1   9  12      467.66      460.11     11.97 o 
   2   9  12      167.39      164.04      7.48 o 
   3   9  12      776.39      741.51     16.90 o 
   4   9  12      162.93      150.02      6.68 o 
   5   9  12      115.21      111.63      5.94 o 
   6   9  12      114.59      113.03     11.20 o 
   7   9  12      232.20      229.28      8.27 o 
   8   9  12        0.09        0.69      4.39 o 
   9   9  12      372.30      407.20     17.47 o 
   0  10  12      441.02      422.39     23.69 o 
   1  10  12      666.47      621.80     17.88 o 
   2  10  12       34.94       33.62      3.61 o 
   3  10  12       16.11       12.52      3.55 o 
   4  10  12      149.62      137.11      7.11 o 
   5  10  12      234.40      240.71     10.87 o 
   6  10  12       18.90       14.67      3.44 o 
   7  10  12       79.99       78.29      5.35 o 
   8  10  12        3.04        2.20      3.29 o 
   1  11  12      724.95      726.43     18.15 o 
   2  11  12      107.66       98.96      4.76 o 
   3  11  12      177.54      181.33      6.94 o 
   4  11  12        7.75        5.90      3.87 o 
   5  11  12      451.58      487.97     20.33 o 
   6  11  12        7.60       10.81      3.25 o 
   7  11  12      411.26      452.03     33.30 o 
   0  12  12       74.32       91.16     11.46 o 
   1  12  12       76.62       63.30      5.50 o 
   2  12  12      168.41      173.23      6.44 o 
   3  12  12       60.64       61.69      4.24 o 
   4  12  12      280.95      297.75     25.38 o 
   5  12  12       19.15       15.50      4.91 o 
   6  12  12        0.86        2.18      4.37 o 
   1  13  12       81.13       79.75      4.18 o 
   2  13  12        2.51        0.84      4.84 o 
   3  13  12      158.08      165.39     12.55 o 
   4  13  12       16.96        6.89      4.63 o 
   0  14  12       33.17       39.30      5.46 o 
   1  14  12        9.93       10.22      2.93 o 
   2  14  12        3.41        3.15      3.41 o 
   5   1  13      654.12      670.42     30.02 o 
   6   1  13        0.81       -0.31      6.49 o 
   7   1  13       27.96       20.66      5.82 o 
   8   1  13       43.06       40.86      5.48 o 
   9   1  13        6.36        6.25      3.86 o 
  10   1  13        5.88       10.41      3.44 o 
  11   1  13        0.14        1.39      3.23 o 
   1   2  13      257.59      310.04     23.47 o 
   2   2  13     1491.01     1462.33     79.15 o 
   3   2  13       45.00       44.21     10.92 o 
   4   2  13     1908.06     1801.84     97.71 o 
   5   2  13      818.80      799.73     31.45 o 
   6   2  13     1350.53     1165.80     60.59 o 
   7   2  13      128.53      106.19      7.90 o 
   8   2  13      436.09      405.94     11.61 o 
   9   2  13      130.53      132.57      7.11 o 
  10   2  13       66.53       64.18      5.34 o 
  11   2  13        0.16       -0.73      3.07 o 
   1   3  13       27.42       17.47      7.64 o 
   2   3  13        4.10        8.19      7.64 o 
   3   3  13      209.61      197.60     18.56 o 
   4   3  13       76.55       85.04      7.84 o 
   5   3  13      419.83      372.39     17.29 o 
   6   3  13      158.48      125.58      6.87 o 
   7   3  13       67.24       58.44      5.33 o 
   8   3  13      212.67      221.08     16.15 o 
   9   3  13       47.23       46.27      9.18 o 
  10   3  13       64.03       63.80      4.61 o 
  11   3  13        0.39        2.18      2.72 o 
   0   4  13      507.81      540.94     34.39 o 
   1   4  13      228.44      198.69     17.47 o 
   2   4  13       20.28       23.29      6.82 o 
   3   4  13       42.33       44.22      6.70 o 
   4   4  13        4.05        5.67      4.21 o 
   5   4  13      491.09      439.03     19.09 o 
   6   4  13        0.19        1.26      3.85 o 
   7   4  13      264.98      243.69     20.14 o 
   8   4  13      122.10      116.21     14.40 o 
   9   4  13       62.46       41.63      5.52 o 
  10   4  13       52.84       41.59      4.43 o 
  11   4  13        6.42        3.28      3.47 o 
   1   5  13       11.81       13.78      5.75 o 
   2   5  13      109.10      114.09      6.78 o 
   3   5  13      325.08      312.45     10.95 o 
   4   5  13       29.63       27.42      4.27 o 
   5   5  13      174.77      135.48      8.75 o 
   6   5  13      617.38      568.37     25.12 o 
   7   5  13       61.40       56.18      7.45 o 
   8   5  13      157.34      107.86     13.65 o 
   9   5  13       55.15       36.96      4.63 o 
  10   5  13        0.97       -0.57      2.87 o 
   0   6  13      190.35      186.45     10.42 o 
   1   6  13        6.00        6.69      3.37 o 
   2   6  13     4334.15     4078.57     59.69 o 
   3   6  13      234.85      229.31      7.27 o 
   4   6  13      842.28      772.82     34.45 o 
   5   6  13      206.79      186.48      7.91 o 
   6   6  13      141.66      166.67     10.21 o 
   7   6  13        3.45        5.52      4.70 o 
   8   6  13      506.42      486.26     14.95 o 
   9   6  13       19.86       17.53      3.79 o 
  10   6  13      105.34      104.18      4.46 o 
   1   7  13      497.24      490.10     11.62 o 
   2   7  13      581.25      527.59     11.08 o 
   3   7  13        9.51       16.24      4.10 o 
   4   7  13      310.07      278.34      8.46 o 
   5   7  13      431.55      372.81     12.10 o 
   6   7  13      121.33      114.60      6.63 o 
   7   7  13       59.77       63.46      7.56 o 
   8   7  13       16.69       15.99      3.70 o 
   9   7  13        0.54       -0.74      3.09 o 
   0   8  13     4832.13     5000.32     97.66 o 
   1   8  13       99.10      100.12      4.30 o 
   2   8  13        0.18        2.70      3.66 o 
   3   8  13        5.90        4.59      3.55 o 
   4   8  13       69.95       69.05      5.37 o 
   5   8  13        6.79        8.17      4.23 o 
   6   8  13      107.71      100.31      5.72 o 
   7   8  13       62.86       53.32      4.41 o 
   8   8  13       70.79       81.67      4.58 o 
   9   8  13        0.64        0.88      3.87 o 
   1   9  13      290.32      253.03     11.31 o 
   2   9  13      471.83      461.07     14.81 o 
   3   9  13      306.84      318.68      9.57 o 
   4   9  13      185.86      179.06      7.02 o 
   5   9  13      224.18      222.83      7.64 o 
   6   9  13        0.18        1.53      3.42 o 
   7   9  13       12.68       10.62      3.18 o 
   8   9  13        0.42       -1.19      3.78 o 
   0  10  13      139.39      129.22      8.01 o 
   1  10  13        2.89        6.63      4.30 o 
   2  10  13     1206.26     1338.95     22.70 o 
   3  10  13       12.80       12.16      4.18 o 
   4  10  13      317.25      374.43     10.95 o 
   5  10  13       81.37       64.93      4.38 o 
   6  10  13      695.26      733.46     14.70 o 
   7  10  13       49.07       47.68      4.27 o 
   8  10  13      153.94      176.83      5.88 o 
   1  11  13      124.71      118.40      5.63 o 
   2  11  13       22.26       28.84      3.49 o 
   3  11  13        3.74        3.40      3.58 o 
   4  11  13      754.55      842.24     18.79 o 
   5  11  13        2.47        0.47      4.33 o 
   6  11  13       84.10       83.06      6.82 o 
   7  11  13       63.17       79.92      5.73 o 
   0  12  13       70.37       61.67      6.03 o 
   1  12  13       13.18       10.38      4.22 o 
   2  12  13        4.31        6.50      3.30 o 
   3  12  13       51.42       62.12      4.60 o 
   4  12  13       19.89       25.13      4.88 o 
   5  12  13       10.85        6.00      4.37 o 
   1  13  13      103.22      109.68      4.33 o 
   2  13  13       55.04       68.09      8.73 o 
   3  13  13      261.71      321.50     16.38 o 
   4   0  14     6482.54     6255.97    193.78 o 
   5   0  14      578.55      614.07     33.84 o 
   6   0  14     1361.63     1201.86     38.57 o 
   7   0  14        1.11        1.75      7.30 o 
   8   0  14       23.27       23.03      6.92 o 
   9   0  14       18.38       16.65      5.36 o 
  10   0  14       50.34       56.22      6.55 o 
   3   1  14      559.60      572.59     25.65 o 
   4   1  14      224.22      260.98     13.53 o 
   5   1  14       11.59        5.09      5.15 o 
   6   1  14      330.58      280.57     12.66 o 
   7   1  14      195.23      167.89      8.38 o 
   8   1  14      108.99      107.62      7.01 o 
   9   1  14        1.24        3.06      3.51 o 
  10   1  14       42.21       53.89      3.93 o 
   3   2  14      111.64      119.54     12.55 o 
   4   2  14       15.82       11.64      4.89 o 
   5   2  14      889.17      924.72     20.03 o 
   6   2  14      309.16      285.74     11.71 o 
   7   2  14       36.25       40.17      6.09 o 
   8   2  14      103.46      101.83      6.54 o 
   9   2  14        3.43        4.49      3.55 o 
  10   2  14       14.41       11.01      3.67 o 
  11   2  14        3.84        3.82      3.82 o 
   2   3  14      117.53      141.91     12.28 o 
   3   3  14        0.22        0.50      4.77 o 
   4   3  14      878.07      888.82     27.10 o 
   5   3  14      300.04      292.43      9.93 o 
   6   3  14      747.20      698.98     23.39 o 
   7   3  14      317.91      305.33     10.71 o 
   8   3  14        2.36        2.23      4.34 o 
   9   3  14       27.32       18.42      5.21 o 
  10   3  14        1.62       -1.26      3.37 o 
   1   4  14        2.56        0.26      4.34 o 
   2   4  14     1577.25     1524.75     30.98 o 
   3   4  14      676.31      719.92     21.21 o 
   4   4  14     2134.59     2110.45     47.59 o 
   5   4  14      121.43      105.82      6.11 o 
   6   4  14      883.64      866.64     18.17 o 
   7   4  14        5.06       12.06      4.56 o 
   8   4  14      161.22      164.74      7.80 o 
   9   4  14        9.74        8.26      5.12 o 
  10   4  14       77.20       71.55      4.37 o 
   1   5  14        3.81        2.86      3.60 o 
   2   5  14      430.22      436.78     11.07 o 
   3   5  14       12.00       14.35      4.06 o 
   4   5  14      357.83      354.68     10.04 o 
   5   5  14       17.46       14.66      3.89 o 
   6   5  14      115.94      118.39      6.68 o 
   7   5  14       24.01       32.67      4.10 o 
   8   5  14        1.53        1.64      4.54 o 
   9   5  14      270.35      221.07      7.56 o 
  10   5  14       30.79       28.11      3.54 o 
   0   6  14       68.69       85.04      6.59 o 
   1   6  14        1.30        2.67      3.29 o 
   2   6  14     1149.06     1159.97     21.12 o 
   3   6  14        6.15        2.28      3.59 o 
   4   6  14      448.16      461.44     10.45 o 
   5   6  14      181.13      178.68      9.35 o 
   6   6  14      115.90      110.75      7.46 o 
   7   6  14       84.29       61.45      8.46 o 
   8   6  14        8.75        7.37      4.04 o 
   9   6  14       11.28        8.91      4.09 o 
   1   7  14        0.11        0.15      2.93 o 
   2   7  14      209.87      194.30     13.72 o 
   3   7  14        1.37        0.68      3.82 o 
   4   7  14        1.75        4.96      3.62 o 
   5   7  14      178.09      148.63      7.23 o 
   6   7  14      110.83       87.35      7.98 o 
   7   7  14        0.85        2.83      3.55 o 
   8   7  14      224.67      211.44      7.27 o 
   9   7  14        2.50        2.36      2.87 o 
   0   8  14     2460.85     2427.86     49.33 o 
   1   8  14      271.54      304.15      9.21 o 
   2   8  14       46.25       41.59      4.18 o 
   3   8  14      328.46      322.16      8.52 o 
   4   8  14     1804.74     1945.15     36.23 o 
   5   8  14       76.49       69.65      5.19 o 
   6   8  14      986.49     1088.48     27.59 o 
   7   8  14        0.00        0.17      3.19 o 
   8   8  14       14.19       12.51      2.82 o 
   1   9  14      102.03      100.43      4.57 o 
   2   9  14      126.72      121.65      5.85 o 
   3   9  14      144.61      163.66      6.54 o 
   4   9  14      500.07      491.88     12.16 o 
   5   9  14        7.31        7.80      3.48 o 
   6   9  14       42.67       40.27      3.80 o 
   7   9  14        1.86        0.11      2.88 o 
   8   9  14        4.95        8.42      3.40 o 
   0  10  14       14.71       13.10      9.83 o 
   1  10  14      379.36      429.84     16.54 o 
   2  10  14      395.36      444.00     11.51 o 
   3  10  14       88.34       95.15      4.66 o 
   4  10  14      329.13      361.06     10.02 o 
   5  10  14       49.14       57.09      3.89 o 
   6  10  14       73.10       94.05      3.96 o 
   7  10  14        0.11        3.80      2.92 o 
   1  11  14      117.12      115.98      7.02 o 
   2  11  14      123.17      134.68      6.64 o 
   3  11  14        2.61        4.93      3.22 o 
   4  11  14        4.54        7.22      3.25 o 
   5  11  14       45.57       57.52      4.97 o 
   6  11  14      233.95      259.79      8.88 o 
   0  12  14      172.98      205.53     18.01 o 
   1  12  14       16.62       17.91      4.15 o 
   2  12  14      500.30      628.52     21.29 o 
   3  12  14       15.65       22.40      3.59 o 
   4  12  14      425.09      447.60     18.56 o 
   1  13  14        0.05        0.82      2.87 o 
   2  13  14       31.84       27.39      3.93 o 
   1   1  15      775.63      756.00     31.11 o 
   2   1  15        2.88        8.90      5.20 o 
   3   1  15      149.52      128.23      7.40 o 
   4   1  15        2.27        2.55      5.09 o 
   5   1  15      889.00      931.19     18.55 o 
   6   1  15      149.27      159.09      8.28 o 
   7   1  15      152.77      143.82      7.49 o 
   8   1  15       19.95       16.35      4.30 o 
   9   1  15      117.36      153.98      8.43 o 
  10   1  15        0.12        1.64      4.91 o 
   0   2  15      379.73      393.56     20.20 o 
   1   2  15      654.86      614.63     27.29 o 
   2   2  15     1195.97     1186.13     42.58 o 
   3   2  15      329.61      374.94     15.85 o 
   4   2  15      750.69      746.21     17.12 o 
   5   2  15        0.39        0.97      4.54 o 
   6   2  15      620.25      681.75     19.86 o 
   7   2  15      107.04       98.95      7.07 o 
   8   2  15       35.23       37.23      4.26 o 
   9   2  15       31.15       25.90      5.67 o 
  10   2  15      118.00      139.19      9.28 o 
   1   3  15     3816.34     3562.31     60.12 o 
   2   3  15      160.62      177.80     10.64 o 
   3   3  15      482.24      533.33     13.76 o 
   4   3  15       13.67       12.49      5.34 o 
   5   3  15        1.08        1.61      4.29 o 
   6   3  15        1.26        7.09      5.32 o 
   7   3  15       31.48       37.50      4.65 o 
   8   3  15       64.83       65.78      6.50 o 
   9   3  15       19.64       17.41      4.49 o 
  10   3  15       52.03       46.67      6.63 o 
   0   4  15      646.21      709.58     23.04 o 
   1   4  15      476.17      496.74     15.22 o 
   2   4  15      215.41      221.64      8.27 o 
   3   4  15     1476.90     1513.96     29.27 o 
   4   4  15        6.24        6.36      4.33 o 
   5   4  15       20.09       22.47      3.90 o 
   6   4  15       66.48       73.62      5.59 o 
   7   4  15       84.76       83.62      6.07 o 
   8   4  15      285.42      247.92     12.01 o 
   9   4  15        3.65        2.33      3.79 o 
  10   4  15       12.26        7.58      3.20 o 
   1   5  15      144.55      129.99      5.06 o 
   2   5  15      686.23      740.36     15.59 o 
   3   5  15     1126.16     1128.91     23.38 o 
   4   5  15      341.94      346.74      9.80 o 
   5   5  15      337.54      318.34     20.01 o 
   6   5  15      221.59      213.09     13.17 o 
   7   5  15      137.56      110.70      7.30 o 
   8   5  15      199.75      161.38      7.46 o 
   9   5  15       91.83       69.77     25.11 o 
   0   6  15       53.56       54.57      5.82 o 
   1   6  15       24.14       22.19      4.11 o 
   2   6  15     1217.50     1226.01     20.60 o 
   3   6  15      679.93      634.36     13.36 o 
   4   6  15      267.70      263.82      9.25 o 
   5   6  15      285.84      256.21     10.62 o 
   6   6  15       65.08       56.01      5.30 o 
   7   6  15       43.11       29.59      4.72 o 
   8   6  15      344.26      336.29     17.47 o 
   9   6  15      164.96      162.26      7.02 o 
   1   7  15        1.43        0.36      3.25 o 
   2   7  15        0.02        1.09      3.21 o 
   3   7  15       60.07       48.90      4.67 o 
   4   7  15       19.11       24.87      3.81 o 
   5   7  15     1152.35     1200.48     54.13 o 
   6   7  15      159.20      157.52      6.85 o 
   7   7  15      441.08      404.31     11.04 o 
   8   7  15       69.68       76.97      4.37 o 
   0   8  15      269.52      314.51      9.40 o 
   1   8  15      143.52      135.85     10.25 o 
   2   8  15      163.05      137.46     13.78 o 
   3   8  15       33.68       32.97      3.71 o 
   4   8  15       16.20       14.60      3.98 o 
   5   8  15       16.55       10.21      3.86 o 
   6   8  15        1.52        0.67      3.34 o 
   7   8  15      524.87      588.48     14.10 o 
   8   8  15       19.56       15.75      2.72 o 
   1   9  15      432.48      454.47      9.33 o 
   2   9  15        2.90        1.01      3.42 o 
   3   9  15      509.41      516.79     14.14 o 
   4   9  15       59.36       68.91      6.18 o 
   5   9  15       59.18       63.26      4.24 o 
   6   9  15       19.31       13.23      3.10 o 
   7   9  15       57.07       64.54      3.25 o 
   0  10  15        1.33       -1.09      8.73 o 
   1  10  15        0.13        1.19      3.59 o 
   2  10  15      152.47      165.32      7.94 o 
   3  10  15       11.88       11.78      3.89 o 
   4  10  15      212.65      225.99      9.53 o 
   5  10  15       13.25       12.90      2.74 o 
   6  10  15      328.33      379.31      9.89 o 
   7  10  15       18.68       23.47      6.00 o 
   1  11  15        5.44        3.56      5.51 o 
   2  11  15        1.75        3.15      3.74 o 
   3  11  15       17.65       16.55      3.76 o 
   4  11  15        3.71        1.99      3.26 o 
   5  11  15      108.49      129.91      8.19 o 
   0  12  15       45.21       48.60      4.97 o 
   1  12  15       84.65       84.74      4.71 o 
   2  12  15        0.14       -0.93      4.13 o 
   3  12  15       23.56       20.20      8.73 o 
   1  13  15      110.26      117.36      7.64 o 
   0   0  16      279.60      252.18     15.28 o 
   1   0  16       22.45       26.77      5.59 o 
   2   0  16       38.33       46.40      8.19 o 
   3   0  16      133.41      135.92     12.01 o 
   4   0  16      499.74      568.84     20.59 o 
   5   0  16     1158.73     1219.62     33.96 o 
   6   0  16      420.78      382.57     13.43 o 
   7   0  16      201.29      207.89     12.01 o 
   8   0  16       47.77       48.40      9.01 o 
   9   0  16       53.74       53.91      7.10 o 
   1   1  16     1868.50     1829.49     30.43 o 
   2   1  16       12.47       17.22      4.47 o 
   3   1  16      805.87      815.05     20.05 o 
   4   1  16      653.87      624.35     17.78 o 
   5   1  16      116.86      108.60      6.05 o 
   6   1  16      153.98      153.41      6.71 o 
   7   1  16       86.11       93.23      6.09 o 
   8   1  16        0.08        2.79      3.62 o 
   9   1  16      106.18      116.72      5.90 o 
  10   1  16      163.36      178.49      9.28 o 
   0   2  16      214.33      243.45     15.83 o 
   1   2  16      531.48      480.48     14.20 o 
   2   2  16      564.44      542.52     19.40 o 
   3   2  16      867.94      902.63     21.04 o 
   4   2  16        0.29        2.27      4.27 o 
   5   2  16      266.13      248.53      8.69 o 
   6   2  16      231.77      243.49      8.01 o 
   7   2  16        3.59        4.27      4.48 o 
   8   2  16       20.92       21.83      3.44 o 
   9   2  16       32.21       37.84      3.63 o 
  10   2  16        0.07       -3.82      4.37 o 
   1   3  16       52.64       50.72      5.15 o 
   2   3  16      972.41     1102.85     28.99 o 
   3   3  16     2616.41     2630.23     55.17 o 
   4   3  16        5.86        0.90      4.08 o 
   5   3  16      790.50      808.21     17.39 o 
   6   3  16       12.41        8.21      5.36 o 
   7   3  16      145.32      149.38      6.97 o 
   8   3  16        8.46       10.23      3.70 o 
   9   3  16       66.04       56.83      5.80 o 
  10   3  16        8.29       12.86      3.41 o 
   0   4  16      269.96      272.58     18.74 o 
   1   4  16      790.68      845.59     16.19 o 
   2   4  16      328.43      292.11      8.60 o 
   3   4  16      268.91      277.49      9.05 o 
   4   4  16      151.28      162.97      7.16 o 
   5   4  16        0.84        1.59      3.66 o 
   6   4  16        7.46        8.11      3.67 o 
   7   4  16      433.47      433.68     47.76 o 
   8   4  16       11.90        7.13      5.12 o 
   9   4  16       23.54        8.96      3.49 o 
   1   5  16      253.17      242.52      8.71 o 
   2   5  16        4.75        7.73      4.10 o 
   3   5  16      844.01      829.23     16.66 o 
   4   5  16      502.20      508.57     11.52 o 
   5   5  16      281.11      277.99      8.59 o 
   6   5  16       16.63       18.13      5.17 o 
   7   5  16       26.11       19.63      4.81 o 
   8   5  16        9.55        2.90      4.44 o 
   9   5  16      294.20      310.04     17.47 o 
   0   6  16      112.14      122.69      8.20 o 
   1   6  16       69.42       65.99      4.75 o 
   2   6  16      502.34      477.36     15.91 o 
   3   6  16      126.88      119.52     10.13 o 
   4   6  16        0.96        1.69      3.68 o 
   5   6  16      140.67      136.22      7.72 o 
   6   6  16       98.22       84.31      5.63 o 
   7   6  16       51.87       46.94      4.47 o 
   8   6  16       18.43       17.36      3.34 o 
   9   6  16        0.06       -3.28      3.28 o 
   1   7  16      221.76      238.46      6.74 o 
   2   7  16      262.73      275.55      7.77 o 
   3   7  16      541.53      542.84     26.66 o 
   4   7  16      111.22      126.83      7.39 o 
   5   7  16      307.35      286.35      8.77 o 
   6   7  16       23.01       21.04      4.04 o 
   7   7  16      103.88       97.23      5.07 o 
   8   7  16       67.08       63.07      3.82 o 
   0   8  16        7.16        9.63      4.26 o 
   1   8  16        1.73        0.80      3.32 o 
   2   8  16      106.60      110.00      5.05 o 
   3   8  16       92.69       80.81      5.78 o 
   4   8  16       23.14       15.39      3.67 o 
   5   8  16      116.88      121.70      6.31 o 
   6   8  16        7.81        3.48      3.08 o 
   7   8  16       23.55       23.92      2.92 o 
   1   9  16      100.04      113.68      4.97 o 
   2   9  16      128.28      134.11      5.39 o 
   3   9  16      269.46      298.89      8.36 o 
   4   9  16      111.86      109.72      4.87 o 
   5   9  16      338.40      402.46     10.34 o 
   6   9  16       44.64       63.05      3.86 o 
   7   9  16      256.04      305.51     10.07 o 
   0  10  16       42.22       40.94      9.28 o 
   1  10  16      167.15      185.87      7.29 o 
   2  10  16        6.75        7.55      3.48 o 
   3  10  16        1.01       -0.14      3.44 o 
   4  10  16        3.97        2.77      3.19 o 
   5  10  16       12.93       14.66      2.87 o 
   6  10  16        0.52        0.80      3.26 o 
   1  11  16      662.68      777.12     27.29 o 
   2  11  16        2.67        6.30      4.63 o 
   3  11  16      322.54      362.44     15.28 o 
   4  11  16       37.17       49.99      5.19 o 
   0  12  16       23.43       27.29      6.00 o 
   1  12  16        0.21        1.01      3.80 o 
   2  12  16       17.76       22.55      4.04 o 
   1   1  17        8.97        4.03      3.53 o 
   2   1  17      356.89      317.29     10.19 o 
   3   1  17        1.64        1.08      4.60 o 
   4   1  17        7.13       10.45      4.86 o 
   5   1  17      615.86      661.59     14.30 o 
   6   1  17       99.78      108.95      5.60 o 
   7   1  17      342.77      303.14     19.46 o 
   8   1  17       45.18       49.30      3.89 o 
   9   1  17      181.65      217.39     11.42 o 
   0   2  17       42.14       35.13      5.75 o 
   1   2  17      183.90      178.95      6.20 o 
   2   2  17     1024.38     1008.24     31.20 o 
   3   2  17        2.88        0.50      4.54 o 
   4   2  17     1892.81     1870.33     35.45 o 
   5   2  17        8.79        9.33      4.22 o 
   6   2  17       66.47       67.58      5.20 o 
   7   2  17       92.85       98.13     10.39 o 
   8   2  17      400.35      491.65     35.48 o 
   9   2  17        3.38        2.46      3.86 o 
   1   3  17      423.47      410.59     22.61 o 
   2   3  17      649.97      627.60     18.02 o 
   3   3  17     1079.16     1123.17     22.08 o 
   4   3  17      739.06      790.66     17.21 o 
   5   3  17        7.08        6.48      4.04 o 
   6   3  17      128.19      142.27      7.64 o 
   7   3  17       54.03       49.69      6.11 o 
   8   3  17        9.82        7.98      3.05 o 
   9   3  17       67.96       62.44      8.57 o 
   0   4  17     1343.87     1220.28     33.88 o 
   1   4  17      213.11      200.28      6.52 o 
   2   4  17       35.00       42.69      4.51 o 
   3   4  17      122.99      112.34      6.04 o 
   4   4  17       87.62       97.55      5.96 o 
   5   4  17       17.47       11.38      4.07 o 
   6   4  17       23.91       26.77      7.37 o 
   7   4  17      209.41      232.62     18.56 o 
   8   4  17       26.60       14.08      4.54 o 
   9   4  17       17.51       15.28      6.00 o 
   1   5  17      507.30      514.66     12.04 o 
   2   5  17      103.81      104.99      5.74 o 
   3   5  17       58.60       60.27      4.87 o 
   4   5  17        2.84        1.68      3.57 o 
   5   5  17      249.84      235.62      8.53 o 
   6   5  17       75.54       72.61     10.68 o 
   7   5  17      204.22      186.68     10.92 o 
   8   5  17        0.18       -2.78      3.82 o 
   0   6  17      972.86     1033.41     31.92 o 
   1   6  17      111.27      117.94      5.53 o 
   2   6  17      170.25      177.56      6.46 o 
   3   6  17       17.00       17.01      3.28 o 
   4   6  17      207.38      196.04      6.93 o 
   5   6  17       54.59       56.93      5.20 o 
   6   6  17       70.08       74.86      5.22 o 
   7   6  17        9.29       10.30      3.70 o 
   8   6  17      156.66      153.78     11.19 o 
   1   7  17       30.77       27.24      3.54 o 
   2   7  17        8.85       11.32      3.67 o 
   3   7  17      236.47      278.79     10.79 o 
   4   7  17      107.48       94.71      5.34 o 
   5   7  17      523.47      534.60     14.99 o 
   6   7  17       45.61       39.25      3.89 o 
   7   7  17       79.23       74.59      3.92 o 
   0   8  17       19.20       21.86      4.54 o 
   1   8  17       48.39       56.79      4.01 o 
   2   8  17       19.09       21.01      3.30 o 
   3   8  17       22.11       22.03      3.94 o 
   4   8  17      184.18      182.32      7.03 o 
   5   8  17        0.58       -0.42      2.88 o 
   6   8  17       13.23       14.93      3.00 o 
   7   8  17        6.78        2.87      3.34 o 
   1   9  17      307.70      357.11     36.57 o 
   2   9  17        0.85        1.16      3.76 o 
   3   9  17      137.72      154.72      5.34 o 
   4   9  17        1.91        3.31      2.71 o 
   5   9  17      180.02      170.82      7.48 o 
   6   9  17        8.30        6.84      2.16 o 
   0  10  17      182.08      184.50     13.10 o 
   1  10  17        0.35        4.76      5.51 o 
   2  10  17      232.85      268.56     14.19 o 
   3  10  17        3.10        2.24      3.04 o 
   4  10  17      162.93      182.78      8.25 o 
   5  10  17        0.92        1.84      2.40 o 
   1  11  17       22.72       21.53      4.72 o 
   2  11  17        4.18        5.73      4.21 o 
   3  11  17      322.74      364.63     14.19 o 
   0   0  18     1737.32     1735.25     58.95 o 
   1   0  18      462.89      404.80     48.85 o 
   2   0  18      595.45      588.54     18.53 o 
   3   0  18        1.83        2.40      5.95 o 
   4   0  18      339.42      370.81     28.66 o 
   5   0  18      418.35      415.90     15.85 o 
   6   0  18     2398.81     2411.44     50.23 o 
   7   0  18       50.36       45.01      5.97 o 
   8   0  18       10.75       12.14      4.04 o 
   9   0  18       23.20       26.20      4.37 o 
   1   1  18       64.86       50.33      4.35 o 
   2   1  18       22.95       13.52      4.14 o 
   3   1  18       98.21       80.27      6.20 o 
   4   1  18      123.68      115.74      6.97 o 
   5   1  18      672.52      635.46     13.57 o 
   6   1  18      302.09      325.64     10.24 o 
   7   1  18       35.19       35.48      5.12 o 
   8   1  18        0.08       -1.68      3.12 o 
   9   1  18       13.99       14.74      4.91 o 
   0   2  18       38.48       33.92      5.79 o 
   1   2  18       14.40       11.11      3.57 o 
   2   2  18       30.02       40.99      4.56 o 
   3   2  18        0.19        0.34      3.96 o 
   4   2  18      120.61      125.15      6.23 o 
   5   2  18        6.41        5.76      3.87 o 
   6   2  18      193.78      211.01      7.58 o 
   7   2  18       27.00       21.31      4.50 o 
   8   2  18       81.11       90.55      6.29 o 
   9   2  18       60.20       65.06     10.64 o 
   1   3  18       30.59       32.63      3.73 o 
   2   3  18       10.59       14.57      3.67 o 
   3   3  18       30.98       34.00      4.54 o 
   4   3  18       54.08       47.50      4.60 o 
   5   3  18       67.86       75.02      5.61 o 
   6   3  18        4.40        4.14      3.36 o 
   7   3  18        0.09        1.77      4.21 o 
   8   3  18       39.96       46.11      5.59 o 
   0   4  18     1092.64     1135.58     26.91 o 
   1   4  18      211.31      191.03      7.90 o 
   2   4  18     1510.89     1530.85     26.44 o 
   3   4  18      339.49      341.76      8.05 o 
   4   4  18       44.48       45.31      4.83 o 
   5   4  18       58.14       53.56      4.61 o 
   6   4  18      523.66      562.22     24.56 o 
   7   4  18        1.25       -1.46      4.95 o 
   1   5  18       55.57       51.35      5.28 o 
   2   5  18        0.06       -1.31      3.69 o 
   3   5  18       64.84       66.17      5.12 o 
   4   5  18      132.74      142.64      7.15 o 
   5   5  18       11.58        9.18      3.10 o 
   6   5  18        0.50       -0.55      6.55 o 
   7   5  18        4.42        5.46      6.00 o 
   0   6  18       26.03       30.60      6.29 o 
   1   6  18        0.81        0.39      3.82 o 
   2   6  18      392.34      388.43     10.67 o 
   3   6  18      261.24      267.15      8.71 o 
   4   6  18      123.96      125.62      5.97 o 
   5   6  18      214.99      217.93      6.67 o 
   6   6  18        3.73        1.23      3.49 o 
   7   6  18        4.07        4.70      4.13 o 
   1   7  18       23.31       26.85      3.67 o 
   2   7  18        0.38        1.59      3.15 o 
   3   7  18      144.32      143.71      5.28 o 
   4   7  18       16.58       10.46      3.07 o 
   5   7  18       76.09       77.23      4.15 o 
   6   7  18       27.87       22.71      3.58 o 
   7   7  18        5.66        5.94      3.22 o 
   0   8  18      413.98      546.94     26.75 o 
   1   8  18        0.62       -1.09      3.10 o 
   2   8  18      314.03      365.09      9.18 o 
   3   8  18       29.49       28.00      3.54 o 
   4   8  18      254.14      269.95      8.11 o 
   5   8  18        8.51       10.47      2.60 o 
   6   8  18      259.92      255.10      6.41 o 
   1   9  18       12.46       13.76      4.72 o 
   2   9  18       52.28       53.97      5.59 o 
   3   9  18       63.87       74.19      5.75 o 
   4   9  18        3.91        5.86      2.63 o 
   5   9  18       41.99       49.94      5.98 o 
   0  10  18      294.21      328.05     16.38 o 
   1  10  18       34.88       26.52      5.24 o 
   2  10  18        5.11        5.46      5.46 o 
   3  10  18        5.29        2.73      4.37 o 
   4  10  18        0.68        0.55      3.82 o 
   1  11  18        8.13       12.55      4.91 o 
   1   1  19      515.70      477.73     11.26 o 
   2   1  19       24.73       32.35      4.49 o 
   3   1  19       62.07       62.18      5.81 o 
   4   1  19      150.08      149.64      6.14 o 
   5   1  19      179.91      182.32      6.41 o 
   6   1  19       15.82        9.75      3.42 o 
   7   1  19        0.87        2.42      2.82 o 
   8   1  19        7.23        8.45      2.80 o 
   0   2  19      796.69      825.61     37.76 o 
   1   2  19      333.35      293.64      8.51 o 
   2   2  19      193.00      215.65      7.80 o 
   3   2  19        6.08       11.52      4.08 o 
   4   2  19     1393.22     1513.41     27.96 o 
   5   2  19      114.83      111.59      5.29 o 
   6   2  19      256.19      283.64      9.08 o 
   7   2  19       29.26       26.76      3.93 o 
   8   2  19      187.29      191.96      8.08 o 
   1   3  19      443.64      422.19      8.94 o 
   2   3  19       67.76       64.29      4.41 o 
   3   3  19       12.79        7.04      3.81 o 
   4   3  19      398.69      415.26     10.81 o 
   5   3  19       36.14       27.27      4.19 o 
   6   3  19       34.16       31.58      4.44 o 
   7   3  19       20.73       27.38      4.13 o 
   8   3  19       61.39       71.95     12.55 o 
   0   4  19        8.72        5.90      4.62 o 
   1   4  19       30.92       22.88      3.67 o 
   2   4  19      235.38      229.12      6.80 o 
   3   4  19       85.49       81.06      4.61 o 
   4   4  19       97.99      101.36      6.14 o 
   5   4  19       20.02       19.38      4.43 o 
   6   4  19        2.10       -1.09      4.37 o 
   7   4  19       71.20       58.35      5.75 o 
   1   5  19       58.95       51.14      4.85 o 
   2   5  19      112.08      116.60      4.71 o 
   3   5  19       27.67       24.07      3.25 o 
   4   5  19       19.43       16.88      3.99 o 
   5   5  19       85.40       94.79      8.92 o 
   6   5  19       90.36       77.16      8.12 o 
   7   5  19       54.74       34.79      5.82 o 
   0   6  19      339.73      382.74     30.57 o 
   1   6  19       75.86       75.45      4.85 o 
   2   6  19       34.61       31.32      3.83 o 
   3   6  19       39.01       36.18      3.49 o 
   4   6  19      352.77      356.64      9.55 o 
   5   6  19        1.37        1.67      3.14 o 
   6   6  19      164.80      173.58     12.55 o 
   1   7  19       28.15       25.91      4.15 o 
   2   7  19        8.69        9.53      3.77 o 
   3   7  19      150.60      173.31      7.51 o 
   4   7  19      181.78      176.36      5.21 o 
   5   7  19       79.45       76.30      5.56 o 
   6   7  19       43.74       46.21      3.78 o 
   0   8  19        0.31       -2.73      5.46 o 
   1   8  19      164.35      205.50      7.61 o 
   2   8  19        0.10        1.51      3.23 o 
   3   8  19       28.96       28.18      5.28 o 
   4   8  19       17.33       12.55      2.75 o 
   5   8  19       51.77       56.78      3.57 o 
   1   9  19      210.12      203.60     12.55 o 
   2   9  19       19.96       15.62      4.91 o 
   3   9  19        5.61        5.28      2.84 o 
   4   9  19        4.26        1.80      3.26 o 
   0  10  19      303.41      321.50     15.28 o 
   1  10  19        7.75        6.00      5.46 o 
   2  10  19      226.03      247.82     11.46 o 
   0   0  20       94.70       92.25      9.83 o 
   1   0  20       41.75       32.48      5.79 o 
   2   0  20      252.10      254.37     15.28 o 
   3   0  20       55.63       55.54      6.95 o 
   4   0  20       56.55       68.66      7.10 o 
   5   0  20       21.36       16.51      4.64 o 
   6   0  20      166.18      176.48      8.68 o 
   7   0  20       49.23       57.66      6.28 o 
   1   1  20      321.55      322.47      8.16 o 
   2   1  20        5.02        6.77      3.89 o 
   3   1  20      255.88      230.55      8.82 o 
   4   1  20        0.21       -0.22      3.49 o 
   5   1  20        1.45       -0.48      3.19 o 
   6   1  20       28.01       31.18      3.24 o 
   7   1  20      198.94      212.95      7.21 o 
   0   2  20      641.52      635.08     35.06 o 
   1   2  20       10.06        9.06      3.46 o 
   2   2  20       74.23       66.30      4.76 o 
   3   2  20       47.08       37.92      4.38 o 
   4   2  20        0.05        2.80      3.53 o 
   5   2  20       34.05       33.99      3.52 o 
   6   2  20       51.55       47.16      3.54 o 
   7   2  20      169.56      171.99      9.92 o 
   1   3  20      168.62      161.47      6.34 o 
   2   3  20      149.06      139.58      7.61 o 
   3   3  20       20.07       18.20      3.81 o 
   4   3  20       32.37       35.46      5.14 o 
   5   3  20       85.00       82.83      6.27 o 
   6   3  20        0.31       -0.80      3.23 o 
   7   3  20      433.24      466.15     21.29 o 
   0   4  20       57.56       41.15      5.25 o 
   1   4  20       47.47       42.54      3.93 o 
   2   4  20      606.35      618.44     16.31 o 
   3   4  20        4.00        4.90      3.41 o 
   4   4  20       40.08       44.23      5.20 o 
   5   4  20       39.10       32.38      4.04 o 
   6   4  20       11.39        7.10      7.64 o 
   7   4  20        2.30       -1.09      6.00 o 
   1   5  20      562.05      639.48     11.47 o 
   2   5  20        6.91       12.02      2.88 o 
   3   5  20       93.98      103.42      5.36 o 
   4   5  20        9.73        3.30      3.45 o 
   5   5  20       52.72       46.56      5.51 o 
   6   5  20        3.72        6.00      7.10 o 
   0   6  20        3.51        3.27      3.51 o 
   1   6  20      162.58      175.89      4.88 o 
   2   6  20       60.21       56.64      3.71 o 
   3   6  20        7.15       10.88      3.20 o 
   4   6  20       88.92       80.41      4.50 o 
   5   6  20       43.47       50.64      3.84 o 
   6   6  20       22.71       22.38      6.00 o 
   1   7  20      190.36      199.24      6.55 o 
   2   7  20        9.55        7.64      2.50 o 
   3   7  20      179.01      229.53      7.66 o 
   4   7  20        3.23        1.90      2.77 o 
   5   7  20      110.31      114.08      7.64 o 
   0   8  20        6.40        7.10      3.47 o 
   1   8  20        6.71        2.73      2.84 o 
   2   8  20       84.92       95.07      7.01 o 
   3   8  20      109.74      109.40      4.89 o 
   4   8  20        0.60        1.64      5.46 o 
   1   9  20       21.62       21.51      4.64 o 
   2   9  20       11.82        9.28      4.37 o 
   1   1  21      132.29      135.69      5.23 o 
   2   1  21       19.79       25.39      4.67 o 
   3   1  21      271.98      284.95      8.49 o 
   4   1  21       61.37       57.56      3.96 o 
   5   1  21      530.93      559.31     12.26 o 
   6   1  21      210.54      234.57     26.20 o 
   7   1  21       10.77       13.81      2.48 o 
   0   2  21       40.48       34.69      4.92 o 
   1   2  21        9.25        9.27      3.17 o 
   2   2  21       94.65       91.82      5.19 o 
   3   2  21       17.10       21.40      3.65 o 
   4   2  21       94.68      104.05      5.16 o 
   5   2  21       17.64       16.23      3.14 o 
   6   2  21       32.89       30.99      3.68 o 
   1   3  21      197.65      217.29      6.55 o 
   2   3  21       50.31       45.81      4.38 o 
   3   3  21      220.43      224.49      9.38 o 
   4   3  21       55.36       54.90      4.41 o 
   5   3  21        7.68        5.04      3.45 o 
   6   3  21        0.08        0.42      3.41 o 
   0   4  21       12.19       14.77      4.21 o 
   1   4  21        0.79       -0.32      2.84 o 
   2   4  21        2.98       -1.39      2.90 o 
   3   4  21       37.28       38.05      3.51 o 
   4   4  21       12.15       12.12      3.57 o 
   5   4  21       39.22       38.42      3.78 o 
   1   5  21       60.93       59.37      3.29 o 
   2   5  21      138.13      146.90      4.72 o 
   3   5  21      729.63      755.21     17.30 o 
   4   5  21        1.26        1.85      2.97 o 
   5   5  21      109.05      118.61      6.29 o 
   0   6  21        0.91        1.34      3.80 o 
   1   6  21       21.41       17.50      2.64 o 
   2   6  21      128.81      140.33      5.40 o 
   3   6  21        1.89        2.60      2.68 o 
   4   6  21       32.56       34.20      3.71 o 
   5   6  21        0.21       -3.28      4.91 o 
   1   7  21      141.17      163.79     15.04 o 
   2   7  21        0.03       -3.41      3.41 o 
   3   7  21       35.36       46.16      3.35 o 
   4   7  21       16.30       21.74      3.53 o 
   0   8  21        4.04        4.91      4.37 o 
   1   8  21       45.64       30.57      4.91 o 
   2   8  21        1.30       -0.27      3.09 o 
   0   0  22      980.60     1115.71     38.76 o 
   1   0  22       48.52       51.03      5.09 o 
   2   0  22      397.04      410.43     30.29 o 
   3   0  22        2.41        7.12      4.72 o 
   4   0  22      306.17      344.06     12.28 o 
   5   0  22       59.49       51.41      6.82 o 
   6   0  22       28.05       26.20      5.46 o 
   1   1  22      100.95      108.39      4.57 o 
   2   1  22        3.35        5.35      3.83 o 
   3   1  22       82.91       88.10      4.33 o 
   4   1  22       43.65       44.43      3.79 o 
   5   1  22       16.80       16.50      2.55 o 
   6   1  22        7.67        6.82      3.09 o 
   0   2  22       28.93       38.45      5.52 o 
   1   2  22        4.68        9.94      3.16 o 
   2   2  22        6.79        9.16      3.49 o 
   3   2  22       38.37       38.07      4.09 o 
   4   2  22       44.27       50.48      3.58 o 
   5   2  22       18.36       15.98      3.25 o 
   1   3  22      234.09      225.50     11.03 o 
   2   3  22      115.36      125.32      6.15 o 
   3   3  22       79.51       98.87      5.67 o 
   4   3  22       19.24       22.32      3.45 o 
   5   3  22       71.54       81.43     25.11 o 
   0   4  22        8.68        3.99      3.57 o 
   1   4  22       20.98       19.34      2.65 o 
   2   4  22       53.86       54.01      7.69 o 
   3   4  22        0.28       -0.78      3.12 o 
   4   4  22      523.10      566.11     16.61 o 
   1   5  22       60.44       62.45      4.22 o 
   2   5  22       40.88       48.67      3.41 o 
   3   5  22       20.11       24.89      2.92 o 
   4   5  22        5.04        4.37      3.47 o 
   0   6  22       62.62       56.49      4.58 o 
   1   6  22       27.73       31.59      2.38 o 
   2   6  22        0.02        0.32      2.32 o 
   3   6  22       34.48       32.80      3.85 o 
   1   7  22      258.30      311.13     14.19 o 
   2   7  22       17.61       21.83      4.91 o 
   1   1  23        0.03        3.17      2.85 o 
   2   1  23        0.60        0.35      3.14 o 
   3   1  23        0.56        6.74      2.85 o 
   4   1  23       44.85       42.26      3.18 o 
   0   2  23      574.35      590.67     16.77 o 
   1   2  23      117.15      113.53      4.32 o 
   2   2  23      436.35      495.51     12.51 o 
   3   2  23        4.20        3.76      2.62 o 
   4   2  23      148.17      145.80     15.01 o 
   1   3  23       16.94       15.22      2.71 o 
   2   3  23       47.32       42.17      5.08 o 
   3   3  23        8.51       23.15     11.25 o 
   4   3  23        2.35        2.73      4.37 o 
   0   4  23        4.38        7.54      3.07 o 
   1   4  23        5.35        4.06      2.15 o 
   2   4  23       70.78       71.36      4.41 o 
   3   4  23       44.29       52.45      3.56 o 
   1   5  23        9.03       10.44      2.40 o 
   2   5  23       76.78       78.35      8.59 o 
   1   0  24       35.49       26.98      6.94 o 
   2   0  24      252.04      257.17     12.36 o 
   3   0  24        6.39        7.64      5.46 o 
   1   1  24       19.81       17.80      3.29 o 
   2   1  24       18.96       17.04      3.19 o 
   3   1  24      103.82      127.73      8.19 o 
   0   2  24       38.03       27.29      6.00 o 
   1   2  24       70.15       70.79      5.83 o 
   2   2  24        0.60        0.27      3.09 o 
   1   3  24      137.31      152.24     12.83 o 
                                                 
